# Supplementary material for: Non-Gaussian Distributions Affect Identification of Expression Patterns, Functional Annotation, and Prospective Classification in Human Cancer Genomes
Source: PLoS One. 2012 Oct 31;7(10):e46935. doi: 10.1371/journal.pone.0046935 (PMC3485292; doi:10.1371/journal.pone.0046935)
Supplement: Table S1 — Central Moments Analysis using Log2 (unsubtracted) data. Results of the central moments analysis for each of the five tumor types, using each of two normalization methods. RMA = Robust Multichip Average. * = t-test 2 class unpaired, Wilcoxon Rank-Sum vs. simulated ** = f-test # = Standard Error of Skewness (Fisher's Skewness Index) † = Standard Error of Kurtosis (Fisher's Kurtosis Index) ‡ = p-value [95% CI] φ = p-value. (XLS) [file pone.0046935.s008.xls]

## Sheet: Table S1
		Log2 (Unsubtracted)
		RMA		DChip
		Statistic	Test Statistic	Statistic	Test Statistic
Brain
	Patients (features)	180 (9,841,500)		180 (9,841,500)
First Moment	Mean##	0	0.868, <0.0001*	0	0.898, <0.0001*
Second Central Moment	Variance	3.3529	<.0001 [3.334,3.354] **	5.7473	<.0001 [5.715,5.749] **
	Standard Deviation	1.8311		2.39
Third Central Moment	Skew	0.5517	0.0008 (706.5)#	-0.4366	0.008 (-559.2)#
Fourth Central Moment	Excess Kurtosis	0.0245	0.002 (15.7)†	0.6588	0.002 (421.9)†
One-Sample Kolmogorov-Smirnov		0.1738	<.0001 (±0.0004) ‡	0.1922	<.0001 (±0.0004) ‡
Two-Sample Kolmogorov-Smirnov		0.174	<.0001ᶲ	0.1922	<.0001ᶲ
Breast
	Patients (features)	180 (9,841,500)		180 (9,841,500)
First Moment	Mean##	0	0.8901, <0.0001*	0	0.9057, <0.0001*
Second Central Moment	Variance	4.9149	<.0001 [4.886,4.916] **	6.7194	<.0001 [6.682,6.721] **
	Standard Deviation	2.217		2.592
Third Central Moment	Skew	0.884	0.0008 (1.1x103)#	0.4707	0.0008 (602.8)#
Fourth Central Moment	Excess Kurtosis	0.1979	0.002 (126.7)†	-0.2809	0.002 (-179.9)†
One-Sample Kolmogorov-Smirnov		0.2795	<.0001 (±0.0004) ‡	0.2628	<.0001 (±0.0004) ‡
Two-Sample Kolmogorov-Smirnov		0.2798	<.0001ᶲ	0.263	<.0001ᶲ
Colon
	Patients (features)	180 (9,841,500)		180 (9,841,500)
First Moment	Mean##	0	0.869, <0.0001*	0	0.9089, <0.0001*
Second Central Moment	Variance	3.4047	<.0001 [3.386,3.406] **	7.2013	<.0001 [7.161,7.203] **
	Standard Deviation	1.8452		2.683
Third Central Moment	Skew	0.6292	0.0008 (805.9)#	-0.2943	0.0008 (-376.9)#
Fourth Central Moment	Excess Kurtosis	0.254	0.002 (162.7)†	-0.1977	0.002 (-126.63)†
One-Sample Kolmogorov-Smirnov		0.1638	<.0001 (±0.0004) ‡	0.236	<.0001 (±0.0004) ‡
Two-Sample Kolmogorov-Smirnov		0.1642	<.0001ᶲ	0.236	<.0001ᶲ
Gastric
	Patients (features)	180 (9,841,500)		180 (9,841,500)
First Moment	Mean##	0	0.8868, <0.0001*	0	0.9097, <0.0001*
Second Central Moment	Variance	4.6231	<.0001 [4.597,4.624] **	7.3351	<.0001 [7.294,7.337] **
	Standard Deviation	2.1501		2.7083
Third Central Moment	Skew	0.8029	0.0008 (1.0x103)#	0.3386	<0.0001 (433.7)#
Fourth Central Moment	Excess Kurtosis	0.1576	0.002 (100.9)†	-0.3893	0.002 (-249.3)†
One-Sample Kolmogorov-Smirnov		0.245	<.0001 (±0.0004) ‡	0.2634	<.0001 (±0.0004) ‡
Two-Sample Kolmogorov-Smirnov		0.2453	<.0001ᶲ	0.2635	<.0001ᶲ
Ovarian
	Patients (features)	180 (9,841,500)		180 (9,841,500)
First Moment	Mean##	0	0.8848, <0.0001*	0	0.8952, <0.0001*
Second Central Moment	Variance	4.4545	<.0001 [4.443,4.456] **	5.4188	<.0001 [5.389,5.420] **
	Standard Deviation	2.11		2.3278
Third Central Moment	Skew	0.8159	0.0008 (1.05x103)#	0.3105	0.0008 (397.7)#
Fourth Central Moment	Excess Kurtosis	0.192	0.002 (123.0)†	-0.1455	0.002 (-93.1)†
One-Sample Kolmogorov-Smirnov		0.2554	<.0001 (±0.0004) ‡	0.2177	<.0001 (±0.0004) ‡
Two-Sample Kolmogorov-Smirnov		0.2556	<.0001ᶲ	0.2179	<.0001ᶲ
* = t-test 2 class unpaired, Wilcoxon Rank-Sum vs simulated
** = F-test
# = Standard Error of Skewness (Fisher's Skewness Index)
## - Because the native output of normalization is a distribution that is not centered on zero without log subtracting, the mean value has been subtracted from each feature to prevent this from confounding other parts of the central moments analysis. This accounts for the perfect zero value of the mean and for the p-values observed when testing this mean using a standard t-test.
† = Standard Error of Kurtosis (Fisher's Kurtosis Index)
‡ = p-value [95% CI]
ᶲ = p-value
