# Supplementary material for: Non-Gaussian Distributions Affect Identification of Expression Patterns, Functional Annotation, and Prospective Classification in Human Cancer Genomes
Source: PLoS One. 2012 Oct 31;7(10):e46935. doi: 10.1371/journal.pone.0046935 (PMC3485292; doi:10.1371/journal.pone.0046935)
Supplement: Table S2 — Empiric Distributions. Categorized list of the 57 empiric distributions tested in the curve fitting analysis. (XLS) [file pone.0046935.s009.xls]

## Sheet: Table S2
Discrete Distributions
Bernoulli
Binomial
Discrete Uniform
Geometric
Hypergeometric
Logarithmic
Negative Binomail
Poisson
Continuous Distributions
Bounded	Unbounded Distributions	Non-Negative Distributions	Advanced Distributions
Beta	Cauchy	Burr	Generalized Extreme Value
Johnson SB	Error	Chi-Squared	Generalized Logistic
Kumaraswamy	Error Function	Dagum	Generalized Pareto
Pert	Gumbel Max	Erlang	Log-Pearson 3
Power Function	Gumbel Min	Exponential	Phased Bi-Exponential
Reciprocal	Hyperbolic Secant	F Distribution	Phased Bi-Weibull
Triangular	Johnson SU	Fatigue Life (Birnbaum-Saunders)	Wakeby
Uniform	Laplace (Double Exponential)	Frechet
	Logistic	Gamma
	Normal	Generalized Gamma
	Student's t	Inverse Gaussian
		Levy
		Log-Gamma
		Log-Logistic
		Lognormal
		Nakagami
		Pareto (First Kind)
		Pareto (Second Kind)
		Pearson Type 5
		Pearson Type 6
		Rayleigh
		Rice
		Weibull
