# Supplementary material for: Non-Gaussian Distributions Affect Identification of Expression Patterns, Functional Annotation, and Prospective Classification in Human Cancer Genomes
Source: PLoS One. 2012 Oct 31;7(10):e46935. doi: 10.1371/journal.pone.0046935 (PMC3485292; doi:10.1371/journal.pone.0046935)
Supplement: Table S3 — Differentially-Expressed Genes between Low-Grade Glioma Class 1 and Class 2, as identified by the student's t-test. Affymetrix ID is the unique probeset identifier of the gene. The second column indicates whether each gene is present in the lists from both the parent (untransformed) and transformed (Box-Cox) distributions. (XLS) [file pone.0046935.s010.xls]

## Sheet: Table S3
Gene Calling by T-Test (Bonferroni Corrected, p=0.01)
Parent			Transformed
Affymetrix ID	In Both?		Affymetrix ID	In Both?
1555575_a_at	TRUE		1555575_a_at	TRUE
1568619_s_at	TRUE		1568619_s_at	TRUE
200827_at	TRUE		200827_at	TRUE
201064_s_at	TRUE		201064_s_at	TRUE
201209_at	TRUE		201209_at	TRUE
201324_at	TRUE		201324_at	TRUE
201325_s_at	TRUE		201325_s_at	TRUE
202621_at	TRUE		202621_at	TRUE
203104_at	TRUE		203104_at	TRUE
203146_s_at	TRUE		203146_s_at	TRUE
203332_s_at	TRUE		203332_s_at	TRUE
204192_at	TRUE		204192_at	TRUE
204319_s_at	TRUE		204319_s_at	TRUE
205466_s_at	TRUE		205466_s_at	TRUE
205822_s_at	TRUE		205822_s_at	TRUE
206167_s_at	TRUE		206167_s_at	TRUE
206420_at	TRUE		206420_at	TRUE
207540_s_at	TRUE		207540_s_at	TRUE
207655_s_at	TRUE		207655_s_at	TRUE
209901_x_at	TRUE		209901_x_at	TRUE
211105_s_at	TRUE		211105_s_at	TRUE
211368_s_at	TRUE		211368_s_at	TRUE
212174_at	TRUE		212174_at	TRUE
213095_x_at	TRUE		213095_x_at	TRUE
215051_x_at	TRUE		215051_x_at	TRUE
215813_s_at	TRUE		215813_s_at	TRUE
217877_s_at	TRUE		217877_s_at	TRUE
219183_s_at	TRUE		219183_s_at	TRUE
220005_at	TRUE		220005_at	TRUE
220146_at	TRUE		220146_at	TRUE
220731_s_at	TRUE		220731_s_at	TRUE
221293_s_at	TRUE		221293_s_at	TRUE
221666_s_at	TRUE		221666_s_at	TRUE
221725_at	TRUE		221725_at	TRUE
221958_s_at	TRUE		221958_s_at	TRUE
222236_s_at	TRUE		222236_s_at	TRUE
222834_s_at	TRUE		222834_s_at	TRUE
225059_at	TRUE		225059_at	TRUE
226068_at	TRUE		226068_at	TRUE
226723_at	TRUE		226723_at	TRUE
227168_at	TRUE		227168_at	TRUE
227184_at	TRUE		227184_at	TRUE
227700_x_at	TRUE		227700_x_at	TRUE
227792_at	TRUE		227792_at	TRUE
228949_at	TRUE		228949_at	TRUE
230561_s_at	TRUE		230561_s_at	TRUE
233220_at	TRUE		233220_at	TRUE
236333_at	TRUE		236333_at	TRUE
37012_at	TRUE		37012_at	TRUE
206363_at	FALSE		204446_s_at	FALSE
			205859_at	FALSE
			210166_at	FALSE
			212294_at	FALSE
			212587_s_at	FALSE
			218462_at	FALSE
Both	49
Parent Only	1
Transformed Only	6
Total	56
% in Parent	0.0178571
% in Transformed	0.107143
% in Only One	0.125
% in Both	0.875
