# Supplementary material for: Non-Gaussian Distributions Affect Identification of Expression Patterns, Functional Annotation, and Prospective Classification in Human Cancer Genomes
Source: PLoS One. 2012 Oct 31;7(10):e46935. doi: 10.1371/journal.pone.0046935 (PMC3485292; doi:10.1371/journal.pone.0046935)
Supplement: Table S4 — Differentially-Expressed Genes between Low-Grade Glioma Class 1 and Class 2, as identified by Significance Analysis for Microarrays (SAM). Affymetrix ID is the unique probeset identifier of the gene. The second column indicates whether each gene is present in the lists from both the parent (untransformed) and transformed (Box-Cox) distributions. FDR = False Discovery Rate. (XLS) [file pone.0046935.s011.xls]

## Sheet: Table S4
Gene Calling by SAM (FDR=0.00)
Parent			Transformed
Affymetrix ID	In Both?		Affymetrix ID	In Both?
1552365_at	TRUE		1552365_at	TRUE
1552367_a_at	TRUE		1552367_a_at	TRUE
1552703_s_at	TRUE		1552703_s_at	TRUE
1553954_at	TRUE		1553954_at	TRUE
1554099_a_at	TRUE		1554099_a_at	TRUE
1554503_a_at	TRUE		1554503_a_at	TRUE
1554791_a_at	TRUE		1554791_a_at	TRUE
1554899_s_at	TRUE		1554899_s_at	TRUE
1555240_s_at	TRUE		1555240_s_at	TRUE
1555575_a_at	TRUE		1555575_a_at	TRUE
1555736_a_at	TRUE		1555736_a_at	TRUE
1555756_a_at	TRUE		1555756_a_at	TRUE
1555958_at	TRUE		1555958_at	TRUE
1556147_at	TRUE		1556147_at	TRUE
1556444_a_at	TRUE		1556444_a_at	TRUE
1557433_at	TRUE		1557433_at	TRUE
1558034_s_at	TRUE		1558034_s_at	TRUE
1558705_at	TRUE		1558705_at	TRUE
1558706_a_at	TRUE		1558706_a_at	TRUE
1558725_at	TRUE		1558725_at	TRUE
1563187_at	TRUE		1563187_at	TRUE
1564807_at	TRUE		1564807_at	TRUE
1564856_s_at	TRUE		1564856_s_at	TRUE
1568619_s_at	TRUE		1568619_s_at	TRUE
1568873_at	TRUE		1568873_at	TRUE
200625_s_at	TRUE		200625_s_at	TRUE
200827_at	TRUE		200827_at	TRUE
200885_at	TRUE		200885_at	TRUE
200919_at	TRUE		200919_at	TRUE
201064_s_at	TRUE		201064_s_at	TRUE
201180_s_at	TRUE		201180_s_at	TRUE
201209_at	TRUE		201209_at	TRUE
201288_at	TRUE		201288_at	TRUE
201324_at	TRUE		201324_at	TRUE
201325_s_at	TRUE		201325_s_at	TRUE
201336_at	TRUE		201336_at	TRUE
201361_at	TRUE		201361_at	TRUE
201426_s_at	TRUE		201426_s_at	TRUE
201465_s_at	TRUE		201465_s_at	TRUE
201466_s_at	TRUE		201466_s_at	TRUE
201516_at	TRUE		201516_at	TRUE
201641_at	TRUE		201641_at	TRUE
201721_s_at	TRUE		201721_s_at	TRUE
201887_at	TRUE		201887_at	TRUE
201948_at	TRUE		201948_at	TRUE
201949_x_at	TRUE		201949_x_at	TRUE
201954_at	TRUE		201954_at	TRUE
202093_s_at	TRUE		202093_s_at	TRUE
202205_at	TRUE		202205_at	TRUE
202269_x_at	TRUE		202269_x_at	TRUE
202297_s_at	TRUE		202297_s_at	TRUE
202336_s_at	TRUE		202336_s_at	TRUE
202443_x_at	TRUE		202443_x_at	TRUE
202481_at	TRUE		202481_at	TRUE
202546_at	TRUE		202546_at	TRUE
202621_at	TRUE		202621_at	TRUE
202625_at	TRUE		202625_at	TRUE
202772_at	TRUE		202772_at	TRUE
202803_s_at	TRUE		202803_s_at	TRUE
202901_x_at	TRUE		202901_x_at	TRUE
202944_at	TRUE		202944_at	TRUE
202953_at	TRUE		202953_at	TRUE
202957_at	TRUE		202957_at	TRUE
203085_s_at	TRUE		203085_s_at	TRUE
203104_at	TRUE		203104_at	TRUE
203146_s_at	TRUE		203146_s_at	TRUE
203236_s_at	TRUE		203236_s_at	TRUE
203313_s_at	TRUE		203313_s_at	TRUE
203331_s_at	TRUE		203331_s_at	TRUE
203332_s_at	TRUE		203332_s_at	TRUE
203379_at	TRUE		203379_at	TRUE
203416_at	TRUE		203416_at	TRUE
203454_s_at	TRUE		203454_s_at	TRUE
203508_at	TRUE		203508_at	TRUE
203591_s_at	TRUE		203591_s_at	TRUE
203643_at	TRUE		203643_at	TRUE
203719_at	TRUE		203719_at	TRUE
203722_at	TRUE		203722_at	TRUE
203818_s_at	TRUE		203818_s_at	TRUE
203923_s_at	TRUE		203923_s_at	TRUE
203932_at	TRUE		203932_at	TRUE
204007_at	TRUE		204007_at	TRUE
204039_at	TRUE		204039_at	TRUE
204057_at	TRUE		204057_at	TRUE
204122_at	TRUE		204122_at	TRUE
204153_s_at	TRUE		204153_s_at	TRUE
204164_at	TRUE		204164_at	TRUE
204175_at	TRUE		204175_at	TRUE
204192_at	TRUE		204192_at	TRUE
204205_at	TRUE		204205_at	TRUE
204214_s_at	TRUE		204214_s_at	TRUE
204220_at	TRUE		204220_at	TRUE
204232_at	TRUE		204232_at	TRUE
204236_at	TRUE		204236_at	TRUE
204260_at	TRUE		204260_at	TRUE
204265_s_at	TRUE		204265_s_at	TRUE
204316_at	TRUE		204316_at	TRUE
204319_s_at	TRUE		204319_s_at	TRUE
204430_s_at	TRUE		204430_s_at	TRUE
204446_s_at	TRUE		204446_s_at	TRUE
204487_s_at	TRUE		204487_s_at	TRUE
204494_s_at	TRUE		204494_s_at	TRUE
204495_s_at	TRUE		204495_s_at	TRUE
204588_s_at	TRUE		204588_s_at	TRUE
204923_at	TRUE		204923_at	TRUE
204989_s_at	TRUE		204989_s_at	TRUE
204990_s_at	TRUE		204990_s_at	TRUE
205098_at	TRUE		205098_at	TRUE
205099_s_at	TRUE		205099_s_at	TRUE
205128_x_at	TRUE		205128_x_at	TRUE
205152_at	TRUE		205152_at	TRUE
205159_at	TRUE		205159_at	TRUE
205173_x_at	TRUE		205173_x_at	TRUE
205176_s_at	TRUE		205176_s_at	TRUE
205186_at	TRUE		205186_at	TRUE
205232_s_at	TRUE		205232_s_at	TRUE
205233_s_at	TRUE		205233_s_at	TRUE
205269_at	TRUE		205269_at	TRUE
205322_s_at	TRUE		205322_s_at	TRUE
205466_s_at	TRUE		205466_s_at	TRUE
205504_at	TRUE		205504_at	TRUE
205573_s_at	TRUE		205573_s_at	TRUE
205638_at	TRUE		205638_at	TRUE
205639_at	TRUE		205639_at	TRUE
205640_at	TRUE		205640_at	TRUE
205786_s_at	TRUE		205786_s_at	TRUE
205806_at	TRUE		205806_at	TRUE
205822_s_at	TRUE		205822_s_at	TRUE
205859_at	TRUE		205859_at	TRUE
205898_at	TRUE		205898_at	TRUE
205945_at	TRUE		205945_at	TRUE
205996_s_at	TRUE		205996_s_at	TRUE
206011_at	TRUE		206011_at	TRUE
206015_s_at	TRUE		206015_s_at	TRUE
206167_s_at	TRUE		206167_s_at	TRUE
206219_s_at	TRUE		206219_s_at	TRUE
206247_at	TRUE		206247_at	TRUE
206278_at	TRUE		206278_at	TRUE
206295_at	TRUE		206295_at	TRUE
206363_at	TRUE		206363_at	TRUE
206370_at	TRUE		206370_at	TRUE
206420_at	TRUE		206420_at	TRUE
206480_at	TRUE		206480_at	TRUE
206687_s_at	TRUE		206687_s_at	TRUE
206726_at	TRUE		206726_at	TRUE
206972_s_at	TRUE		206972_s_at	TRUE
207030_s_at	TRUE		207030_s_at	TRUE
207104_x_at	TRUE		207104_x_at	TRUE
207157_s_at	TRUE		207157_s_at	TRUE
207196_s_at	TRUE		207196_s_at	TRUE
207540_s_at	TRUE		207540_s_at	TRUE
207541_s_at	TRUE		207541_s_at	TRUE
207655_s_at	TRUE		207655_s_at	TRUE
207677_s_at	TRUE		207677_s_at	TRUE
207857_at	TRUE		207857_at	TRUE
207873_x_at	TRUE		207873_x_at	TRUE
208018_s_at	TRUE		208018_s_at	TRUE
208130_s_at	TRUE		208130_s_at	TRUE
208451_s_at	TRUE		208451_s_at	TRUE
208523_x_at	TRUE		208523_x_at	TRUE
208674_x_at	TRUE		208674_x_at	TRUE
208709_s_at	TRUE		208709_s_at	TRUE
208728_s_at	TRUE		208728_s_at	TRUE
208894_at	TRUE		208894_at	TRUE
208918_s_at	TRUE		208918_s_at	TRUE
208919_s_at	TRUE		208919_s_at	TRUE
208967_s_at	TRUE		208967_s_at	TRUE
208970_s_at	TRUE		208970_s_at	TRUE
208998_at	TRUE		208998_at	TRUE
209090_s_at	TRUE		209090_s_at	TRUE
209187_at	TRUE		209187_at	TRUE
209191_at	TRUE		209191_at	TRUE
209206_at	TRUE		209206_at	TRUE
209269_s_at	TRUE		209269_s_at	TRUE
209312_x_at	TRUE		209312_x_at	TRUE
209348_s_at	TRUE		209348_s_at	TRUE
209473_at	TRUE		209473_at	TRUE
209619_at	TRUE		209619_at	TRUE
209712_at	TRUE		209712_at	TRUE
209734_at	TRUE		209734_at	TRUE
209879_at	TRUE		209879_at	TRUE
209901_x_at	TRUE		209901_x_at	TRUE
209906_at	TRUE		209906_at	TRUE
209933_s_at	TRUE		209933_s_at	TRUE
209970_x_at	TRUE		209970_x_at	TRUE
210093_s_at	TRUE		210093_s_at	TRUE
210162_s_at	TRUE		210162_s_at	TRUE
210166_at	TRUE		210166_at	TRUE
210176_at	TRUE		210176_at	TRUE
210287_s_at	TRUE		210287_s_at	TRUE
210427_x_at	TRUE		210427_x_at	TRUE
210629_x_at	TRUE		210629_x_at	TRUE
210644_s_at	TRUE		210644_s_at	TRUE
210649_s_at	TRUE		210649_s_at	TRUE
210895_s_at	TRUE		210895_s_at	TRUE
211105_s_at	TRUE		211105_s_at	TRUE
211110_s_at	TRUE		211110_s_at	TRUE
211126_s_at	TRUE		211126_s_at	TRUE
211207_s_at	TRUE		211207_s_at	TRUE
211286_x_at	TRUE		211286_x_at	TRUE
211336_x_at	TRUE		211336_x_at	TRUE
211366_x_at	TRUE		211366_x_at	TRUE
211367_s_at	TRUE		211367_s_at	TRUE
211368_s_at	TRUE		211368_s_at	TRUE
211582_x_at	TRUE		211582_x_at	TRUE
211602_s_at	TRUE		211602_s_at	TRUE
211621_at	TRUE		211621_at	TRUE
211661_x_at	TRUE		211661_x_at	TRUE
211733_x_at	TRUE		211733_x_at	TRUE
211742_s_at	TRUE		211742_s_at	TRUE
211794_at	TRUE		211794_at	TRUE
211894_x_at	TRUE		211894_x_at	TRUE
211990_at	TRUE		211990_at	TRUE
212131_at	TRUE		212131_at	TRUE
212152_x_at	TRUE		212152_x_at	TRUE
212174_at	TRUE		212174_at	TRUE
212175_s_at	TRUE		212175_s_at	TRUE
212230_at	TRUE		212230_at	TRUE
212282_at	TRUE		212282_at	TRUE
212294_at	TRUE		212294_at	TRUE
212300_at	TRUE		212300_at	TRUE
212377_s_at	TRUE		212377_s_at	TRUE
212491_s_at	TRUE		212491_s_at	TRUE
212587_s_at	TRUE		212587_s_at	TRUE
212588_at	TRUE		212588_at	TRUE
212628_at	TRUE		212628_at	TRUE
212671_s_at	TRUE		212671_s_at	TRUE
212873_at	TRUE		212873_at	TRUE
212875_s_at	TRUE		212875_s_at	TRUE
212893_at	TRUE		212893_at	TRUE
212920_at	TRUE		212920_at	TRUE
212958_x_at	TRUE		212958_x_at	TRUE
213095_x_at	TRUE		213095_x_at	TRUE
213160_at	TRUE		213160_at	TRUE
213296_at	TRUE		213296_at	TRUE
213397_x_at	TRUE		213397_x_at	TRUE
213503_x_at	TRUE		213503_x_at	TRUE
213506_at	TRUE		213506_at	TRUE
213566_at	TRUE		213566_at	TRUE
213604_at	TRUE		213604_at	TRUE
213676_at	TRUE		213676_at	TRUE
213678_at	TRUE		213678_at	TRUE
213683_at	TRUE		213683_at	TRUE
213733_at	TRUE		213733_at	TRUE
213746_s_at	TRUE		213746_s_at	TRUE
213798_s_at	TRUE		213798_s_at	TRUE
213883_s_at	TRUE		213883_s_at	TRUE
213888_s_at	TRUE		213888_s_at	TRUE
213895_at	TRUE		213895_at	TRUE
214084_x_at	TRUE		214084_x_at	TRUE
214181_x_at	TRUE		214181_x_at	TRUE
214290_s_at	TRUE		214290_s_at	TRUE
214428_x_at	TRUE		214428_x_at	TRUE
214511_x_at	TRUE		214511_x_at	TRUE
214574_x_at	TRUE		214574_x_at	TRUE
214752_x_at	TRUE		214752_x_at	TRUE
214807_at	TRUE		214807_at	TRUE
215046_at	TRUE		215046_at	TRUE
215051_x_at	TRUE		215051_x_at	TRUE
215071_s_at	TRUE		215071_s_at	TRUE
215087_at	TRUE		215087_at	TRUE
215364_s_at	TRUE		215364_s_at	TRUE
215633_x_at	TRUE		215633_x_at	TRUE
215737_x_at	TRUE		215737_x_at	TRUE
215813_s_at	TRUE		215813_s_at	TRUE
216047_x_at	TRUE		216047_x_at	TRUE
216250_s_at	TRUE		216250_s_at	TRUE
216255_s_at	TRUE		216255_s_at	TRUE
216598_s_at	TRUE		216598_s_at	TRUE
217455_s_at	TRUE		217455_s_at	TRUE
217767_at	TRUE		217767_at	TRUE
217778_at	TRUE		217778_at	TRUE
217779_s_at	TRUE		217779_s_at	TRUE
217855_x_at	TRUE		217855_x_at	TRUE
217877_s_at	TRUE		217877_s_at	TRUE
217893_s_at	TRUE		217893_s_at	TRUE
217911_s_at	TRUE		217911_s_at	TRUE
218048_at	TRUE		218048_at	TRUE
218162_at	TRUE		218162_at	TRUE
218232_at	TRUE		218232_at	TRUE
218280_x_at	TRUE		218280_x_at	TRUE
218450_at	TRUE		218450_at	TRUE
218462_at	TRUE		218462_at	TRUE
218589_at	TRUE		218589_at	TRUE
218712_at	TRUE		218712_at	TRUE
218770_s_at	TRUE		218770_s_at	TRUE
218882_s_at	TRUE		218882_s_at	TRUE
218913_s_at	TRUE		218913_s_at	TRUE
218924_s_at	TRUE		218924_s_at	TRUE
218932_at	TRUE		218932_at	TRUE
219103_at	TRUE		219103_at	TRUE
219183_s_at	TRUE		219183_s_at	TRUE
219191_s_at	TRUE		219191_s_at	TRUE
219202_at	TRUE		219202_at	TRUE
219235_s_at	TRUE		219235_s_at	TRUE
219243_at	TRUE		219243_at	TRUE
219358_s_at	TRUE		219358_s_at	TRUE
219375_at	TRUE		219375_at	TRUE
219382_at	TRUE		219382_at	TRUE
219424_at	TRUE		219424_at	TRUE
219593_at	TRUE		219593_at	TRUE
219620_x_at	TRUE		219620_x_at	TRUE
219690_at	TRUE		219690_at	TRUE
219818_s_at	TRUE		219818_s_at	TRUE
219837_s_at	TRUE		219837_s_at	TRUE
219843_at	TRUE		219843_at	TRUE
219848_s_at	TRUE		219848_s_at	TRUE
219894_at	TRUE		219894_at	TRUE
219939_s_at	TRUE		219939_s_at	TRUE
220005_at	TRUE		220005_at	TRUE
220146_at	TRUE		220146_at	TRUE
220162_s_at	TRUE		220162_s_at	TRUE
220206_at	TRUE		220206_at	TRUE
220731_s_at	TRUE		220731_s_at	TRUE
220998_s_at	TRUE		220998_s_at	TRUE
221293_s_at	TRUE		221293_s_at	TRUE
221321_s_at	TRUE		221321_s_at	TRUE
221435_x_at	TRUE		221435_x_at	TRUE
221530_s_at	TRUE		221530_s_at	TRUE
221581_s_at	TRUE		221581_s_at	TRUE
221666_s_at	TRUE		221666_s_at	TRUE
221698_s_at	TRUE		221698_s_at	TRUE
221725_at	TRUE		221725_at	TRUE
221958_s_at	TRUE		221958_s_at	TRUE
222000_at	TRUE		222000_at	TRUE
222024_s_at	TRUE		222024_s_at	TRUE
222099_s_at	TRUE		222099_s_at	TRUE
222153_at	TRUE		222153_at	TRUE
222236_s_at	TRUE		222236_s_at	TRUE
222297_x_at	TRUE		222297_x_at	TRUE
222430_s_at	TRUE		222430_s_at	TRUE
222495_at	TRUE		222495_at	TRUE
222790_s_at	TRUE		222790_s_at	TRUE
222834_s_at	TRUE		222834_s_at	TRUE
222876_s_at	TRUE		222876_s_at	TRUE
222889_at	TRUE		222889_at	TRUE
222975_s_at	TRUE		222975_s_at	TRUE
223017_at	TRUE		223017_at	TRUE
223051_at	TRUE		223051_at	TRUE
223097_at	TRUE		223097_at	TRUE
223120_at	TRUE		223120_at	TRUE
223185_s_at	TRUE		223185_s_at	TRUE
223303_at	TRUE		223303_at	TRUE
223335_at	TRUE		223335_at	TRUE
223640_at	TRUE		223640_at	TRUE
223727_at	TRUE		223727_at	TRUE
223773_s_at	TRUE		223773_s_at	TRUE
223849_s_at	TRUE		223849_s_at	TRUE
223852_s_at	TRUE		223852_s_at	TRUE
224280_s_at	TRUE		224280_s_at	TRUE
224301_x_at	TRUE		224301_x_at	TRUE
224472_x_at	TRUE		224472_x_at	TRUE
224562_at	TRUE		224562_at	TRUE
224563_at	TRUE		224563_at	TRUE
224591_at	TRUE		224591_at	TRUE
224592_x_at	TRUE		224592_x_at	TRUE
224735_at	TRUE		224735_at	TRUE
224846_at	TRUE		224846_at	TRUE
224893_at	TRUE		224893_at	TRUE
224906_at	TRUE		224906_at	TRUE
224912_at	TRUE		224912_at	TRUE
224929_at	TRUE		224929_at	TRUE
224970_at	TRUE		224970_at	TRUE
224975_at	TRUE		224975_at	TRUE
225059_at	TRUE		225059_at	TRUE
225209_s_at	TRUE		225209_s_at	TRUE
225230_at	TRUE		225230_at	TRUE
225245_x_at	TRUE		225245_x_at	TRUE
225353_s_at	TRUE		225353_s_at	TRUE
225384_at	TRUE		225384_at	TRUE
225502_at	TRUE		225502_at	TRUE
225520_at	TRUE		225520_at	TRUE
225782_at	TRUE		225782_at	TRUE
225878_at	TRUE		225878_at	TRUE
225992_at	TRUE		225992_at	TRUE
226000_at	TRUE		226000_at	TRUE
226020_s_at	TRUE		226020_s_at	TRUE
226068_at	TRUE		226068_at	TRUE
226116_at	TRUE		226116_at	TRUE
226217_at	TRUE		226217_at	TRUE
226219_at	TRUE		226219_at	TRUE
226333_at	TRUE		226333_at	TRUE
226459_at	TRUE		226459_at	TRUE
226532_at	TRUE		226532_at	TRUE
226582_at	TRUE		226582_at	TRUE
226601_at	TRUE		226601_at	TRUE
226659_at	TRUE		226659_at	TRUE
226723_at	TRUE		226723_at	TRUE
226806_s_at	TRUE		226806_s_at	TRUE
226820_at	TRUE		226820_at	TRUE
226823_at	TRUE		226823_at	TRUE
226976_at	TRUE		226976_at	TRUE
226991_at	TRUE		226991_at	TRUE
227081_at	TRUE		227081_at	TRUE
227168_at	TRUE		227168_at	TRUE
227184_at	TRUE		227184_at	TRUE
227266_s_at	TRUE		227266_s_at	TRUE
227276_at	TRUE		227276_at	TRUE
227344_at	TRUE		227344_at	TRUE
227346_at	TRUE		227346_at	TRUE
227369_at	TRUE		227369_at	TRUE
227614_at	TRUE		227614_at	TRUE
227647_at	TRUE		227647_at	TRUE
227700_x_at	TRUE		227700_x_at	TRUE
227792_at	TRUE		227792_at	TRUE
227995_at	TRUE		227995_at	TRUE
228131_at	TRUE		228131_at	TRUE
228143_at	TRUE		228143_at	TRUE
228176_at	TRUE		228176_at	TRUE
228442_at	TRUE		228442_at	TRUE
228532_at	TRUE		228532_at	TRUE
228538_at	TRUE		228538_at	TRUE
228641_at	TRUE		228641_at	TRUE
228949_at	TRUE		228949_at	TRUE
229011_at	TRUE		229011_at	TRUE
229146_at	TRUE		229146_at	TRUE
229204_at	TRUE		229204_at	TRUE
229428_at	TRUE		229428_at	TRUE
229435_at	TRUE		229435_at	TRUE
229812_at	TRUE		229812_at	TRUE
229816_at	TRUE		229816_at	TRUE
229937_x_at	TRUE		229937_x_at	TRUE
229968_at	TRUE		229968_at	TRUE
230022_at	TRUE		230022_at	TRUE
230194_at	TRUE		230194_at	TRUE
230252_at	TRUE		230252_at	TRUE
230561_s_at	TRUE		230561_s_at	TRUE
230645_at	TRUE		230645_at	TRUE
230826_at	TRUE		230826_at	TRUE
230925_at	TRUE		230925_at	TRUE
231788_at	TRUE		231788_at	TRUE
231890_at	TRUE		231890_at	TRUE
232032_x_at	TRUE		232032_x_at	TRUE
232543_x_at	TRUE		232543_x_at	TRUE
232617_at	TRUE		232617_at	TRUE
232843_s_at	TRUE		232843_s_at	TRUE
233064_at	TRUE		233064_at	TRUE
233220_at	TRUE		233220_at	TRUE
233357_at	TRUE		233357_at	TRUE
234672_s_at	TRUE		234672_s_at	TRUE
234871_at	TRUE		234871_at	TRUE
235256_s_at	TRUE		235256_s_at	TRUE
235343_at	TRUE		235343_at	TRUE
235409_at	TRUE		235409_at	TRUE
235458_at	TRUE		235458_at	TRUE
235475_at	TRUE		235475_at	TRUE
235559_at	TRUE		235559_at	TRUE
235664_at	TRUE		235664_at	TRUE
235735_at	TRUE		235735_at	TRUE
235802_at	TRUE		235802_at	TRUE
236333_at	TRUE		236333_at	TRUE
237223_at	TRUE		237223_at	TRUE
238178_at	TRUE		238178_at	TRUE
238206_at	TRUE		238206_at	TRUE
238668_at	TRUE		238668_at	TRUE
239031_at	TRUE		239031_at	TRUE
239293_at	TRUE		239293_at	TRUE
239294_at	TRUE		239294_at	TRUE
239682_at	TRUE		239682_at	TRUE
241434_at	TRUE		241434_at	TRUE
241986_at	TRUE		241986_at	TRUE
242451_x_at	TRUE		242451_x_at	TRUE
242640_at	TRUE		242640_at	TRUE
242931_at	TRUE		242931_at	TRUE
243543_at	TRUE		243543_at	TRUE
243658_at	TRUE		243658_at	TRUE
243665_s_at	TRUE		243665_s_at	TRUE
243836_at	TRUE		243836_at	TRUE
244050_at	TRUE		244050_at	TRUE
244184_at	TRUE		244184_at	TRUE
31845_at	TRUE		31845_at	TRUE
33760_at	TRUE		33760_at	TRUE
37012_at	TRUE		37012_at	TRUE
37892_at	TRUE		37892_at	TRUE
38149_at	TRUE		38149_at	TRUE
38269_at	TRUE		38269_at	TRUE
46167_at	TRUE		46167_at	TRUE
1552303_a_at	FALSE		215617_at	FALSE
1552316_a_at	FALSE
1553297_a_at	FALSE
1553654_at	FALSE
1553993_s_at	FALSE
1554530_at	FALSE
1554633_a_at	FALSE
1555230_a_at	FALSE
1555812_a_at	FALSE
1555882_at	FALSE
1556186_s_at	FALSE
1556941_a_at	FALSE
1557098_s_at	FALSE
1557302_at	FALSE
1557352_at	FALSE
1557644_at	FALSE
1559360_at	FALSE
1560265_at	FALSE
1563321_s_at	FALSE
1565034_s_at	FALSE
200070_at	FALSE
200696_s_at	FALSE
200859_x_at	FALSE
200904_at	FALSE
200905_x_at	FALSE
201275_at	FALSE
201309_x_at	FALSE
201310_s_at	FALSE
201339_s_at	FALSE
201445_at	FALSE
201464_x_at	FALSE
201590_x_at	FALSE
201627_s_at	FALSE
201696_at	FALSE
202108_at	FALSE
202194_at	FALSE
202201_at	FALSE
202202_s_at	FALSE
202270_at	FALSE
202295_s_at	FALSE
202299_s_at	FALSE
202362_at	FALSE
202408_s_at	FALSE
202464_s_at	FALSE
202502_at	FALSE
202620_s_at	FALSE
202626_s_at	FALSE
202646_s_at	FALSE
202664_at	FALSE
202833_s_at	FALSE
203028_s_at	FALSE
203185_at	FALSE
203267_s_at	FALSE
203434_s_at	FALSE
203470_s_at	FALSE
203474_at	FALSE
203476_at	FALSE
203567_s_at	FALSE
203623_at	FALSE
203741_s_at	FALSE
203922_s_at	FALSE
204075_s_at	FALSE
204264_at	FALSE
204270_at	FALSE
204320_at	FALSE
204336_s_at	FALSE
204463_s_at	FALSE
204584_at	FALSE
204613_at	FALSE
204670_x_at	FALSE
204689_at	FALSE
204737_s_at	FALSE
204773_at	FALSE
204846_at	FALSE
204882_at	FALSE
204959_at	FALSE
204961_s_at	FALSE
205051_s_at	FALSE
205111_s_at	FALSE
205140_at	FALSE
205263_at	FALSE
205336_at	FALSE
205349_at	FALSE
205545_x_at	FALSE
205685_at	FALSE
205740_s_at	FALSE
205952_at	FALSE
205990_s_at	FALSE
206013_s_at	FALSE
206014_at	FALSE
206101_at	FALSE
206137_at	FALSE
206171_at	FALSE
206527_at	FALSE
207233_s_at	FALSE
207658_s_at	FALSE
207691_x_at	FALSE
208017_s_at	FALSE
208064_s_at	FALSE
208374_s_at	FALSE
208628_s_at	FALSE
208713_at	FALSE
208923_at	FALSE
209207_s_at	FALSE
209282_at	FALSE
209459_s_at	FALSE
209460_at	FALSE
209608_s_at	FALSE
209716_at	FALSE
210145_at	FALSE
210246_s_at	FALSE
210319_x_at	FALSE
210912_x_at	FALSE
210982_s_at	FALSE
211795_s_at	FALSE
211959_at	FALSE
211962_s_at	FALSE
212062_at	FALSE
212119_at	FALSE
212122_at	FALSE
212226_s_at	FALSE
212279_at	FALSE
212281_s_at	FALSE
212291_at	FALSE
212337_at	FALSE
212629_s_at	FALSE
212730_at	FALSE
212768_s_at	FALSE
212788_x_at	FALSE
213170_at	FALSE
213281_at	FALSE
213411_at	FALSE
213425_at	FALSE
213603_s_at	FALSE
213607_x_at	FALSE
213609_s_at	FALSE
213742_at	FALSE
214021_x_at	FALSE
214104_at	FALSE
214292_at	FALSE
214495_at	FALSE
214597_at	FALSE
214620_x_at	FALSE
214825_at	FALSE
215193_x_at	FALSE
215448_at	FALSE
215783_s_at	FALSE
215933_s_at	FALSE
217478_s_at	FALSE
217923_at	FALSE
217950_at	FALSE
218204_s_at	FALSE
218341_at	FALSE
218574_s_at	FALSE
218684_at	FALSE
218711_s_at	FALSE
218720_x_at	FALSE
218831_s_at	FALSE
219284_at	FALSE
219603_s_at	FALSE
219666_at	FALSE
219725_at	FALSE
220088_at	FALSE
220103_s_at	FALSE
220585_at	FALSE
221047_s_at	FALSE
221269_s_at	FALSE
221512_at	FALSE
221727_at	FALSE
221750_at	FALSE
221923_s_at	FALSE
221972_s_at	FALSE
222154_s_at	FALSE
222496_s_at	FALSE
222579_at	FALSE
222791_at	FALSE
222866_s_at	FALSE
223234_at	FALSE
223452_s_at	FALSE
223529_at	FALSE
223553_s_at	FALSE
223583_at	FALSE
223692_at	FALSE
223766_at	FALSE
223774_at	FALSE
223922_x_at	FALSE
224217_s_at	FALSE
224451_x_at	FALSE
224708_at	FALSE
224772_at	FALSE
224773_at	FALSE
224901_at	FALSE
224916_at	FALSE
224989_at	FALSE
225005_at	FALSE
225328_at	FALSE
225356_at	FALSE
225373_at	FALSE
225475_at	FALSE
225627_s_at	FALSE
226066_at	FALSE
226192_at	FALSE
226197_at	FALSE
226271_at	FALSE
226474_at	FALSE
226592_at	FALSE
226865_at	FALSE
226909_at	FALSE
226989_at	FALSE
227182_at	FALSE
227253_at	FALSE
227300_at	FALSE
227339_at	FALSE
227340_s_at	FALSE
227365_at	FALSE
227584_at	FALSE
227983_at	FALSE
228261_at	FALSE
228410_at	FALSE
228605_at	FALSE
228658_at	FALSE
228680_at	FALSE
228733_at	FALSE
228761_at	FALSE
228950_s_at	FALSE
229029_at	FALSE
229134_at	FALSE
229271_x_at	FALSE
229498_at	FALSE
229550_at	FALSE
229715_at	FALSE
229725_at	FALSE
229818_at	FALSE
229823_at	FALSE
230112_at	FALSE
230117_at	FALSE
230258_at	FALSE
230259_at	FALSE
230272_at	FALSE
230369_at	FALSE
230391_at	FALSE
230417_at	FALSE
231608_at	FALSE
231650_s_at	FALSE
231714_s_at	FALSE
231740_at	FALSE
231804_at	FALSE
231972_at	FALSE
233310_at	FALSE
233337_s_at	FALSE
233406_at	FALSE
233587_s_at	FALSE
234710_s_at	FALSE
235031_at	FALSE
235384_at	FALSE
235412_at	FALSE
235452_at	FALSE
235506_at	FALSE
235742_at	FALSE
235961_at	FALSE
237973_at	FALSE
238013_at	FALSE
238194_at	FALSE
238661_at	FALSE
238789_at	FALSE
238975_at	FALSE
239250_at	FALSE
240703_s_at	FALSE
242091_at	FALSE
242193_at	FALSE
242523_at	FALSE
242600_at	FALSE
242618_at	FALSE
242761_s_at	FALSE
242870_at	FALSE
243061_at	FALSE
243430_at	FALSE
243666_at	FALSE
244071_at	FALSE
244099_at	FALSE
244795_at	FALSE
37996_s_at	FALSE
Both	477
Parent Only	282
Transformed Only	1
Total	760
% in Parent	0.371
% in Transformed	0.001
% in Only One	0.372
% in Both	0.628
