# Supplementary material for: Non-Gaussian Distributions Affect Identification of Expression Patterns, Functional Annotation, and Prospective Classification in Human Cancer Genomes
Source: PLoS One. 2012 Oct 31;7(10):e46935. doi: 10.1371/journal.pone.0046935 (PMC3485292; doi:10.1371/journal.pone.0046935)
Supplement: Table S5 — Differentially-Expressed Genes between Low-Grade Glioma Class 1 and Class 2, as identified by the Kruskal-Wallis test. Affymetrix ID is the unique probeset identifier of the gene. The second column indicates whether each gene is present in the lists from both the parent (untransformed) and transformed (Box-Cox) distributions. FDR = False Discovery Rate. (XLS) [file pone.0046935.s012.xls]

## Sheet: Table S5
Gene Calling by Kruskal-Wallis (Benjamini-Hochberg corrected, FDR=0.05)
Parent			Transformed
Affymetrix ID	In Both?		Affymetrix ID	In Both?
1294_at	TRUE		1294_at	TRUE
1552256_a_at	TRUE		1552256_a_at	TRUE
1552301_a_at	TRUE		1552301_a_at	TRUE
1552302_at	TRUE		1552302_at	TRUE
1552303_a_at	TRUE		1552303_a_at	TRUE
1552315_at	TRUE		1552315_at	TRUE
1552316_a_at	TRUE		1552316_a_at	TRUE
1552318_at	TRUE		1552318_at	TRUE
1552344_s_at	TRUE		1552344_s_at	TRUE
1552365_at	TRUE		1552365_at	TRUE
1552367_a_at	TRUE		1552367_a_at	TRUE
1552381_at	TRUE		1552381_at	TRUE
1552691_at	TRUE		1552691_at	TRUE
1552703_s_at	TRUE		1552703_s_at	TRUE
1552715_a_at	TRUE		1552715_a_at	TRUE
1552806_a_at	TRUE		1552806_a_at	TRUE
1553043_a_at	TRUE		1553043_a_at	TRUE
1553268_at	TRUE		1553268_at	TRUE
1553286_at	TRUE		1553286_at	TRUE
1553297_a_at	TRUE		1553297_a_at	TRUE
1553311_at	TRUE		1553311_at	TRUE
1553410_a_at	TRUE		1553410_a_at	TRUE
1553415_at	TRUE		1553415_at	TRUE
1553654_at	TRUE		1553654_at	TRUE
1553732_s_at	TRUE		1553732_s_at	TRUE
1553764_a_at	TRUE		1553764_a_at	TRUE
1553796_at	TRUE		1553796_at	TRUE
1553797_a_at	TRUE		1553797_a_at	TRUE
1553864_at	TRUE		1553864_at	TRUE
1553885_x_at	TRUE		1553885_x_at	TRUE
1553954_at	TRUE		1553954_at	TRUE
1553993_s_at	TRUE		1553993_s_at	TRUE
1554008_at	TRUE		1554008_at	TRUE
1554034_a_at	TRUE		1554034_a_at	TRUE
1554099_a_at	TRUE		1554099_a_at	TRUE
1554127_s_at	TRUE		1554127_s_at	TRUE
1554140_at	TRUE		1554140_at	TRUE
1554141_s_at	TRUE		1554141_s_at	TRUE
1554205_s_at	TRUE		1554205_s_at	TRUE
1554225_a_at	TRUE		1554225_a_at	TRUE
1554240_a_at	TRUE		1554240_a_at	TRUE
1554322_a_at	TRUE		1554322_a_at	TRUE
1554406_a_at	TRUE		1554406_a_at	TRUE
1554503_a_at	TRUE		1554503_a_at	TRUE
1554530_at	TRUE		1554530_at	TRUE
1554592_a_at	TRUE		1554592_a_at	TRUE
1554637_a_at	TRUE		1554637_a_at	TRUE
1554663_a_at	TRUE		1554663_a_at	TRUE
1554791_a_at	TRUE		1554791_a_at	TRUE
1554899_s_at	TRUE		1554899_s_at	TRUE
1555024_at	TRUE		1555024_at	TRUE
1555123_at	TRUE		1555123_at	TRUE
1555202_a_at	TRUE		1555202_a_at	TRUE
1555230_a_at	TRUE		1555230_a_at	TRUE
1555240_s_at	TRUE		1555240_s_at	TRUE
1555313_a_at	TRUE		1555313_a_at	TRUE
1555316_a_at	TRUE		1555316_a_at	TRUE
1555349_a_at	TRUE		1555349_a_at	TRUE
1555575_a_at	TRUE		1555575_a_at	TRUE
1555694_a_at	TRUE		1555694_a_at	TRUE
1555736_a_at	TRUE		1555736_a_at	TRUE
1555756_a_at	TRUE		1555756_a_at	TRUE
1555765_a_at	TRUE		1555765_a_at	TRUE
1555812_a_at	TRUE		1555812_a_at	TRUE
1555867_at	TRUE		1555867_at	TRUE
1555882_at	TRUE		1555882_at	TRUE
1555883_s_at	TRUE		1555883_s_at	TRUE
1555900_at	TRUE		1555900_at	TRUE
1555933_at	TRUE		1555933_at	TRUE
1555938_x_at	TRUE		1555938_x_at	TRUE
1555958_at	TRUE		1555958_at	TRUE
1556034_s_at	TRUE		1556034_s_at	TRUE
1556147_at	TRUE		1556147_at	TRUE
1556148_s_at	TRUE		1556148_s_at	TRUE
1556186_s_at	TRUE		1556186_s_at	TRUE
1556236_at	TRUE		1556236_at	TRUE
1556332_at	TRUE		1556332_at	TRUE
1556444_a_at	TRUE		1556444_a_at	TRUE
1556457_s_at	TRUE		1556457_s_at	TRUE
1556629_a_at	TRUE		1556629_a_at	TRUE
1556704_s_at	TRUE		1556704_s_at	TRUE
1556935_at	TRUE		1556935_at	TRUE
1556941_a_at	TRUE		1556941_a_at	TRUE
1557073_s_at	TRUE		1557073_s_at	TRUE
1557098_s_at	TRUE		1557098_s_at	TRUE
1557267_s_at	TRUE		1557267_s_at	TRUE
1557302_at	TRUE		1557302_at	TRUE
1557352_at	TRUE		1557352_at	TRUE
1557415_s_at	TRUE		1557415_s_at	TRUE
1557433_at	TRUE		1557433_at	TRUE
1557451_at	TRUE		1557451_at	TRUE
1557527_at	TRUE		1557527_at	TRUE
1557567_a_at	TRUE		1557567_a_at	TRUE
1557613_at	TRUE		1557613_at	TRUE
1557637_at	TRUE		1557637_at	TRUE
1557644_at	TRUE		1557644_at	TRUE
1557924_s_at	TRUE		1557924_s_at	TRUE
1558034_s_at	TRUE		1558034_s_at	TRUE
1558102_at	TRUE		1558102_at	TRUE
1558122_s_at	TRUE		1558122_s_at	TRUE
1558236_at	TRUE		1558236_at	TRUE
1558237_x_at	TRUE		1558237_x_at	TRUE
1558473_at	TRUE		1558473_at	TRUE
1558693_s_at	TRUE		1558693_s_at	TRUE
1558705_at	TRUE		1558705_at	TRUE
1558706_a_at	TRUE		1558706_a_at	TRUE
1558725_at	TRUE		1558725_at	TRUE
1559034_at	TRUE		1559034_at	TRUE
1559051_s_at	TRUE		1559051_s_at	TRUE
1559360_at	TRUE		1559360_at	TRUE
1559584_a_at	TRUE		1559584_a_at	TRUE
1559675_at	TRUE		1559675_at	TRUE
1559821_at	TRUE		1559821_at	TRUE
1559979_at	TRUE		1559979_at	TRUE
1560068_a_at	TRUE		1560068_a_at	TRUE
1560094_at	TRUE		1560094_at	TRUE
1560108_at	TRUE		1560108_at	TRUE
1560142_at	TRUE		1560142_at	TRUE
1560265_at	TRUE		1560265_at	TRUE
1560316_s_at	TRUE		1560316_s_at	TRUE
1560433_at	TRUE		1560433_at	TRUE
1560734_at	TRUE		1560734_at	TRUE
1561726_s_at	TRUE		1561726_s_at	TRUE
1561872_at	TRUE		1561872_at	TRUE
1562940_at	TRUE		1562940_at	TRUE
1562965_at	TRUE		1562965_at	TRUE
1562991_at	TRUE		1562991_at	TRUE
1563187_at	TRUE		1563187_at	TRUE
1563321_s_at	TRUE		1563321_s_at	TRUE
1564807_at	TRUE		1564807_at	TRUE
1564856_s_at	TRUE		1564856_s_at	TRUE
1565034_s_at	TRUE		1565034_s_at	TRUE
1565598_at	TRUE		1565598_at	TRUE
1565833_at	TRUE		1565833_at	TRUE
1566324_a_at	TRUE		1566324_a_at	TRUE
1566513_a_at	TRUE		1566513_a_at	TRUE
1566772_at	TRUE		1566772_at	TRUE
1566901_at	TRUE		1566901_at	TRUE
1566967_at	TRUE		1566967_at	TRUE
1568619_s_at	TRUE		1568619_s_at	TRUE
1568851_at	TRUE		1568851_at	TRUE
1568873_at	TRUE		1568873_at	TRUE
1568931_at	TRUE		1568931_at	TRUE
1568934_at	TRUE		1568934_at	TRUE
1569146_s_at	TRUE		1569146_s_at	TRUE
1569631_at	TRUE		1569631_at	TRUE
1569652_at	TRUE		1569652_at	TRUE
1569656_at	TRUE		1569656_at	TRUE
1569673_at	TRUE		1569673_at	TRUE
1569830_at	TRUE		1569830_at	TRUE
1569998_at	TRUE		1569998_at	TRUE
1570107_at	TRUE		1570107_at	TRUE
1570395_a_at	TRUE		1570395_a_at	TRUE
1570397_x_at	TRUE		1570397_x_at	TRUE
200070_at	TRUE		200070_at	TRUE
200620_at	TRUE		200620_at	TRUE
200625_s_at	TRUE		200625_s_at	TRUE
200649_at	TRUE		200649_at	TRUE
200660_at	TRUE		200660_at	TRUE
200696_s_at	TRUE		200696_s_at	TRUE
200758_s_at	TRUE		200758_s_at	TRUE
200759_x_at	TRUE		200759_x_at	TRUE
200791_s_at	TRUE		200791_s_at	TRUE
200827_at	TRUE		200827_at	TRUE
200859_x_at	TRUE		200859_x_at	TRUE
200872_at	TRUE		200872_at	TRUE
200878_at	TRUE		200878_at	TRUE
200879_s_at	TRUE		200879_s_at	TRUE
200885_at	TRUE		200885_at	TRUE
200902_at	TRUE		200902_at	TRUE
200904_at	TRUE		200904_at	TRUE
200905_x_at	TRUE		200905_x_at	TRUE
200919_at	TRUE		200919_at	TRUE
200931_s_at	TRUE		200931_s_at	TRUE
200975_at	TRUE		200975_at	TRUE
201012_at	TRUE		201012_at	TRUE
201064_s_at	TRUE		201064_s_at	TRUE
201125_s_at	TRUE		201125_s_at	TRUE
201137_s_at	TRUE		201137_s_at	TRUE
201160_s_at	TRUE		201160_s_at	TRUE
201161_s_at	TRUE		201161_s_at	TRUE
201180_s_at	TRUE		201180_s_at	TRUE
201209_at	TRUE		201209_at	TRUE
201215_at	TRUE		201215_at	TRUE
201225_s_at	TRUE		201225_s_at	TRUE
201247_at	TRUE		201247_at	TRUE
201275_at	TRUE		201275_at	TRUE
201278_at	TRUE		201278_at	TRUE
201288_at	TRUE		201288_at	TRUE
201309_x_at	TRUE		201309_x_at	TRUE
201310_s_at	TRUE		201310_s_at	TRUE
201319_at	TRUE		201319_at	TRUE
201324_at	TRUE		201324_at	TRUE
201325_s_at	TRUE		201325_s_at	TRUE
201336_at	TRUE		201336_at	TRUE
201339_s_at	TRUE		201339_s_at	TRUE
201356_at	TRUE		201356_at	TRUE
201361_at	TRUE		201361_at	TRUE
201369_s_at	TRUE		201369_s_at	TRUE
201419_at	TRUE		201419_at	TRUE
201422_at	TRUE		201422_at	TRUE
201426_s_at	TRUE		201426_s_at	TRUE
201445_at	TRUE		201445_at	TRUE
201464_x_at	TRUE		201464_x_at	TRUE
201465_s_at	TRUE		201465_s_at	TRUE
201466_s_at	TRUE		201466_s_at	TRUE
201487_at	TRUE		201487_at	TRUE
201493_s_at	TRUE		201493_s_at	TRUE
201516_at	TRUE		201516_at	TRUE
201590_x_at	TRUE		201590_x_at	TRUE
201625_s_at	TRUE		201625_s_at	TRUE
201627_s_at	TRUE		201627_s_at	TRUE
201641_at	TRUE		201641_at	TRUE
201696_at	TRUE		201696_at	TRUE
201721_s_at	TRUE		201721_s_at	TRUE
201778_s_at	TRUE		201778_s_at	TRUE
201819_at	TRUE		201819_at	TRUE
201838_s_at	TRUE		201838_s_at	TRUE
201850_at	TRUE		201850_at	TRUE
201883_s_at	TRUE		201883_s_at	TRUE
201887_at	TRUE		201887_at	TRUE
201888_s_at	TRUE		201888_s_at	TRUE
201935_s_at	TRUE		201935_s_at	TRUE
201948_at	TRUE		201948_at	TRUE
201949_x_at	TRUE		201949_x_at	TRUE
201950_x_at	TRUE		201950_x_at	TRUE
201954_at	TRUE		201954_at	TRUE
201997_s_at	TRUE		201997_s_at	TRUE
201998_at	TRUE		201998_at	TRUE
202022_at	TRUE		202022_at	TRUE
202033_s_at	TRUE		202033_s_at	TRUE
202067_s_at	TRUE		202067_s_at	TRUE
202068_s_at	TRUE		202068_s_at	TRUE
202093_s_at	TRUE		202093_s_at	TRUE
202108_at	TRUE		202108_at	TRUE
202111_at	TRUE		202111_at	TRUE
202115_s_at	TRUE		202115_s_at	TRUE
202153_s_at	TRUE		202153_s_at	TRUE
202193_at	TRUE		202193_at	TRUE
202194_at	TRUE		202194_at	TRUE
202201_at	TRUE		202201_at	TRUE
202202_s_at	TRUE		202202_s_at	TRUE
202205_at	TRUE		202205_at	TRUE
202264_s_at	TRUE		202264_s_at	TRUE
202265_at	TRUE		202265_at	TRUE
202269_x_at	TRUE		202269_x_at	TRUE
202270_at	TRUE		202270_at	TRUE
202292_x_at	TRUE		202292_x_at	TRUE
202295_s_at	TRUE		202295_s_at	TRUE
202297_s_at	TRUE		202297_s_at	TRUE
202299_s_at	TRUE		202299_s_at	TRUE
202336_s_at	TRUE		202336_s_at	TRUE
202362_at	TRUE		202362_at	TRUE
202368_s_at	TRUE		202368_s_at	TRUE
202369_s_at	TRUE		202369_s_at	TRUE
202376_at	TRUE		202376_at	TRUE
202377_at	TRUE		202377_at	TRUE
202408_s_at	TRUE		202408_s_at	TRUE
202412_s_at	TRUE		202412_s_at	TRUE
202443_x_at	TRUE		202443_x_at	TRUE
202445_s_at	TRUE		202445_s_at	TRUE
202464_s_at	TRUE		202464_s_at	TRUE
202470_s_at	TRUE		202470_s_at	TRUE
202475_at	TRUE		202475_at	TRUE
202481_at	TRUE		202481_at	TRUE
202502_at	TRUE		202502_at	TRUE
202522_at	TRUE		202522_at	TRUE
202528_at	TRUE		202528_at	TRUE
202539_s_at	TRUE		202539_s_at	TRUE
202540_s_at	TRUE		202540_s_at	TRUE
202546_at	TRUE		202546_at	TRUE
202620_s_at	TRUE		202620_s_at	TRUE
202621_at	TRUE		202621_at	TRUE
202625_at	TRUE		202625_at	TRUE
202626_s_at	TRUE		202626_s_at	TRUE
202636_at	TRUE		202636_at	TRUE
202638_s_at	TRUE		202638_s_at	TRUE
202646_s_at	TRUE		202646_s_at	TRUE
202664_at	TRUE		202664_at	TRUE
202687_s_at	TRUE		202687_s_at	TRUE
202748_at	TRUE		202748_at	TRUE
202772_at	TRUE		202772_at	TRUE
202803_s_at	TRUE		202803_s_at	TRUE
202819_s_at	TRUE		202819_s_at	TRUE
202833_s_at	TRUE		202833_s_at	TRUE
202838_at	TRUE		202838_at	TRUE
202863_at	TRUE		202863_at	TRUE
202864_s_at	TRUE		202864_s_at	TRUE
202901_x_at	TRUE		202901_x_at	TRUE
202902_s_at	TRUE		202902_s_at	TRUE
202939_at	TRUE		202939_at	TRUE
202943_s_at	TRUE		202943_s_at	TRUE
202944_at	TRUE		202944_at	TRUE
202947_s_at	TRUE		202947_s_at	TRUE
202950_at	TRUE		202950_at	TRUE
202953_at	TRUE		202953_at	TRUE
202957_at	TRUE		202957_at	TRUE
202990_at	TRUE		202990_at	TRUE
202997_s_at	TRUE		202997_s_at	TRUE
202998_s_at	TRUE		202998_s_at	TRUE
203020_at	TRUE		203020_at	TRUE
203027_s_at	TRUE		203027_s_at	TRUE
203028_s_at	TRUE		203028_s_at	TRUE
203052_at	TRUE		203052_at	TRUE
203055_s_at	TRUE		203055_s_at	TRUE
203068_at	TRUE		203068_at	TRUE
203085_s_at	TRUE		203085_s_at	TRUE
203104_at	TRUE		203104_at	TRUE
203145_at	TRUE		203145_at	TRUE
203146_s_at	TRUE		203146_s_at	TRUE
203175_at	TRUE		203175_at	TRUE
203182_s_at	TRUE		203182_s_at	TRUE
203185_at	TRUE		203185_at	TRUE
203197_s_at	TRUE		203197_s_at	TRUE
203205_at	TRUE		203205_at	TRUE
203236_s_at	TRUE		203236_s_at	TRUE
203240_at	TRUE		203240_at	TRUE
203267_s_at	TRUE		203267_s_at	TRUE
203268_s_at	TRUE		203268_s_at	TRUE
203271_s_at	TRUE		203271_s_at	TRUE
203277_at	TRUE		203277_at	TRUE
203282_at	TRUE		203282_at	TRUE
203283_s_at	TRUE		203283_s_at	TRUE
203313_s_at	TRUE		203313_s_at	TRUE
203317_at	TRUE		203317_at	TRUE
203331_s_at	TRUE		203331_s_at	TRUE
203332_s_at	TRUE		203332_s_at	TRUE
203340_s_at	TRUE		203340_s_at	TRUE
203345_s_at	TRUE		203345_s_at	TRUE
203346_s_at	TRUE		203346_s_at	TRUE
203359_s_at	TRUE		203359_s_at	TRUE
203360_s_at	TRUE		203360_s_at	TRUE
203379_at	TRUE		203379_at	TRUE
203416_at	TRUE		203416_at	TRUE
203442_x_at	TRUE		203442_x_at	TRUE
203445_s_at	TRUE		203445_s_at	TRUE
203454_s_at	TRUE		203454_s_at	TRUE
203470_s_at	TRUE		203470_s_at	TRUE
203471_s_at	TRUE		203471_s_at	TRUE
203473_at	TRUE		203473_at	TRUE
203474_at	TRUE		203474_at	TRUE
203476_at	TRUE		203476_at	TRUE
203507_at	TRUE		203507_at	TRUE
203508_at	TRUE		203508_at	TRUE
203527_s_at	TRUE		203527_s_at	TRUE
203561_at	TRUE		203561_at	TRUE
203567_s_at	TRUE		203567_s_at	TRUE
203568_s_at	TRUE		203568_s_at	TRUE
203591_s_at	TRUE		203591_s_at	TRUE
203611_at	TRUE		203611_at	TRUE
203623_at	TRUE		203623_at	TRUE
203643_at	TRUE		203643_at	TRUE
203646_at	TRUE		203646_at	TRUE
203665_at	TRUE		203665_at	TRUE
203719_at	TRUE		203719_at	TRUE
203720_s_at	TRUE		203720_s_at	TRUE
203722_at	TRUE		203722_at	TRUE
203741_s_at	TRUE		203741_s_at	TRUE
203748_x_at	TRUE		203748_x_at	TRUE
203810_at	TRUE		203810_at	TRUE
203818_s_at	TRUE		203818_s_at	TRUE
203857_s_at	TRUE		203857_s_at	TRUE
203922_s_at	TRUE		203922_s_at	TRUE
203923_s_at	TRUE		203923_s_at	TRUE
203925_at	TRUE		203925_at	TRUE
203932_at	TRUE		203932_at	TRUE
203959_s_at	TRUE		203959_s_at	TRUE
204007_at	TRUE		204007_at	TRUE
204039_at	TRUE		204039_at	TRUE
204046_at	TRUE		204046_at	TRUE
204051_s_at	TRUE		204051_s_at	TRUE
204057_at	TRUE		204057_at	TRUE
204070_at	TRUE		204070_at	TRUE
204075_s_at	TRUE		204075_s_at	TRUE
204120_s_at	TRUE		204120_s_at	TRUE
204122_at	TRUE		204122_at	TRUE
204153_s_at	TRUE		204153_s_at	TRUE
204158_s_at	TRUE		204158_s_at	TRUE
204164_at	TRUE		204164_at	TRUE
204175_at	TRUE		204175_at	TRUE
204190_at	TRUE		204190_at	TRUE
204192_at	TRUE		204192_at	TRUE
204197_s_at	TRUE		204197_s_at	TRUE
204205_at	TRUE		204205_at	TRUE
204214_s_at	TRUE		204214_s_at	TRUE
204215_at	TRUE		204215_at	TRUE
204220_at	TRUE		204220_at	TRUE
204225_at	TRUE		204225_at	TRUE
204226_at	TRUE		204226_at	TRUE
204228_at	TRUE		204228_at	TRUE
204232_at	TRUE		204232_at	TRUE
204236_at	TRUE		204236_at	TRUE
204260_at	TRUE		204260_at	TRUE
204264_at	TRUE		204264_at	TRUE
204265_s_at	TRUE		204265_s_at	TRUE
204270_at	TRUE		204270_at	TRUE
204316_at	TRUE		204316_at	TRUE
204319_s_at	TRUE		204319_s_at	TRUE
204320_at	TRUE		204320_at	TRUE
204336_s_at	TRUE		204336_s_at	TRUE
204411_at	TRUE		204411_at	TRUE
204425_at	TRUE		204425_at	TRUE
204430_s_at	TRUE		204430_s_at	TRUE
204446_s_at	TRUE		204446_s_at	TRUE
204463_s_at	TRUE		204463_s_at	TRUE
204464_s_at	TRUE		204464_s_at	TRUE
204465_s_at	TRUE		204465_s_at	TRUE
204472_at	TRUE		204472_at	TRUE
204487_s_at	TRUE		204487_s_at	TRUE
204493_at	TRUE		204493_at	TRUE
204494_s_at	TRUE		204494_s_at	TRUE
204495_s_at	TRUE		204495_s_at	TRUE
204573_at	TRUE		204573_at	TRUE
204584_at	TRUE		204584_at	TRUE
204585_s_at	TRUE		204585_s_at	TRUE
204588_s_at	TRUE		204588_s_at	TRUE
204612_at	TRUE		204612_at	TRUE
204613_at	TRUE		204613_at	TRUE
204639_at	TRUE		204639_at	TRUE
204670_x_at	TRUE		204670_x_at	TRUE
204685_s_at	TRUE		204685_s_at	TRUE
204689_at	TRUE		204689_at	TRUE
204697_s_at	TRUE		204697_s_at	TRUE
204723_at	TRUE		204723_at	TRUE
204737_s_at	TRUE		204737_s_at	TRUE
204749_at	TRUE		204749_at	TRUE
204773_at	TRUE		204773_at	TRUE
204786_s_at	TRUE		204786_s_at	TRUE
204806_x_at	TRUE		204806_x_at	TRUE
204811_s_at	TRUE		204811_s_at	TRUE
204813_at	TRUE		204813_at	TRUE
204834_at	TRUE		204834_at	TRUE
204846_at	TRUE		204846_at	TRUE
204850_s_at	TRUE		204850_s_at	TRUE
204882_at	TRUE		204882_at	TRUE
204908_s_at	TRUE		204908_s_at	TRUE
204912_at	TRUE		204912_at	TRUE
204923_at	TRUE		204923_at	TRUE
204929_s_at	TRUE		204929_s_at	TRUE
204932_at	TRUE		204932_at	TRUE
204953_at	TRUE		204953_at	TRUE
204959_at	TRUE		204959_at	TRUE
204961_s_at	TRUE		204961_s_at	TRUE
204989_s_at	TRUE		204989_s_at	TRUE
204990_s_at	TRUE		204990_s_at	TRUE
205002_at	TRUE		205002_at	TRUE
205039_s_at	TRUE		205039_s_at	TRUE
205051_s_at	TRUE		205051_s_at	TRUE
205087_at	TRUE		205087_at	TRUE
205098_at	TRUE		205098_at	TRUE
205099_s_at	TRUE		205099_s_at	TRUE
205111_s_at	TRUE		205111_s_at	TRUE
205112_at	TRUE		205112_at	TRUE
205128_x_at	TRUE		205128_x_at	TRUE
205140_at	TRUE		205140_at	TRUE
205143_at	TRUE		205143_at	TRUE
205147_x_at	TRUE		205147_x_at	TRUE
205152_at	TRUE		205152_at	TRUE
205159_at	TRUE		205159_at	TRUE
205173_x_at	TRUE		205173_x_at	TRUE
205176_s_at	TRUE		205176_s_at	TRUE
205184_at	TRUE		205184_at	TRUE
205186_at	TRUE		205186_at	TRUE
205232_s_at	TRUE		205232_s_at	TRUE
205233_s_at	TRUE		205233_s_at	TRUE
205245_at	TRUE		205245_at	TRUE
205269_at	TRUE		205269_at	TRUE
205285_s_at	TRUE		205285_s_at	TRUE
205288_at	TRUE		205288_at	TRUE
205289_at	TRUE		205289_at	TRUE
205290_s_at	TRUE		205290_s_at	TRUE
205312_at	TRUE		205312_at	TRUE
205322_s_at	TRUE		205322_s_at	TRUE
205336_at	TRUE		205336_at	TRUE
205349_at	TRUE		205349_at	TRUE
205382_s_at	TRUE		205382_s_at	TRUE
205436_s_at	TRUE		205436_s_at	TRUE
205437_at	TRUE		205437_at	TRUE
205465_x_at	TRUE		205465_x_at	TRUE
205466_s_at	TRUE		205466_s_at	TRUE
205467_at	TRUE		205467_at	TRUE
205479_s_at	TRUE		205479_s_at	TRUE
205504_at	TRUE		205504_at	TRUE
205509_at	TRUE		205509_at	TRUE
205524_s_at	TRUE		205524_s_at	TRUE
205545_x_at	TRUE		205545_x_at	TRUE
205573_s_at	TRUE		205573_s_at	TRUE
205630_at	TRUE		205630_at	TRUE
205638_at	TRUE		205638_at	TRUE
205639_at	TRUE		205639_at	TRUE
205640_at	TRUE		205640_at	TRUE
205668_at	TRUE		205668_at	TRUE
205685_at	TRUE		205685_at	TRUE
205686_s_at	TRUE		205686_s_at	TRUE
205715_at	TRUE		205715_at	TRUE
205740_s_at	TRUE		205740_s_at	TRUE
205786_s_at	TRUE		205786_s_at	TRUE
205791_x_at	TRUE		205791_x_at	TRUE
205806_at	TRUE		205806_at	TRUE
205822_s_at	TRUE		205822_s_at	TRUE
205854_at	TRUE		205854_at	TRUE
205859_at	TRUE		205859_at	TRUE
205898_at	TRUE		205898_at	TRUE
205945_at	TRUE		205945_at	TRUE
205952_at	TRUE		205952_at	TRUE
205988_at	TRUE		205988_at	TRUE
205990_s_at	TRUE		205990_s_at	TRUE
205996_s_at	TRUE		205996_s_at	TRUE
206011_at	TRUE		206011_at	TRUE
206013_s_at	TRUE		206013_s_at	TRUE
206014_at	TRUE		206014_at	TRUE
206015_s_at	TRUE		206015_s_at	TRUE
206018_at	TRUE		206018_at	TRUE
206034_at	TRUE		206034_at	TRUE
206101_at	TRUE		206101_at	TRUE
206111_at	TRUE		206111_at	TRUE
206137_at	TRUE		206137_at	TRUE
206167_s_at	TRUE		206167_s_at	TRUE
206171_at	TRUE		206171_at	TRUE
206219_s_at	TRUE		206219_s_at	TRUE
206220_s_at	TRUE		206220_s_at	TRUE
206247_at	TRUE		206247_at	TRUE
206254_at	TRUE		206254_at	TRUE
206274_s_at	TRUE		206274_s_at	TRUE
206278_at	TRUE		206278_at	TRUE
206283_s_at	TRUE		206283_s_at	TRUE
206295_at	TRUE		206295_at	TRUE
206363_at	TRUE		206363_at	TRUE
206370_at	TRUE		206370_at	TRUE
206383_s_at	TRUE		206383_s_at	TRUE
206404_at	TRUE		206404_at	TRUE
206420_at	TRUE		206420_at	TRUE
206480_at	TRUE		206480_at	TRUE
206522_at	TRUE		206522_at	TRUE
206527_at	TRUE		206527_at	TRUE
206584_at	TRUE		206584_at	TRUE
206657_s_at	TRUE		206657_s_at	TRUE
206687_s_at	TRUE		206687_s_at	TRUE
206711_at	TRUE		206711_at	TRUE
206715_at	TRUE		206715_at	TRUE
206726_at	TRUE		206726_at	TRUE
206772_at	TRUE		206772_at	TRUE
206885_x_at	TRUE		206885_x_at	TRUE
206972_s_at	TRUE		206972_s_at	TRUE
207030_s_at	TRUE		207030_s_at	TRUE
207039_at	TRUE		207039_at	TRUE
207060_at	TRUE		207060_at	TRUE
207075_at	TRUE		207075_at	TRUE
207085_x_at	TRUE		207085_x_at	TRUE
207104_x_at	TRUE		207104_x_at	TRUE
207156_at	TRUE		207156_at	TRUE
207157_s_at	TRUE		207157_s_at	TRUE
207164_s_at	TRUE		207164_s_at	TRUE
207170_s_at	TRUE		207170_s_at	TRUE
207196_s_at	TRUE		207196_s_at	TRUE
207232_s_at	TRUE		207232_s_at	TRUE
207233_s_at	TRUE		207233_s_at	TRUE
207238_s_at	TRUE		207238_s_at	TRUE
207266_x_at	TRUE		207266_x_at	TRUE
207358_x_at	TRUE		207358_x_at	TRUE
207361_at	TRUE		207361_at	TRUE
207375_s_at	TRUE		207375_s_at	TRUE
207428_x_at	TRUE		207428_x_at	TRUE
207440_at	TRUE		207440_at	TRUE
207455_at	TRUE		207455_at	TRUE
207530_s_at	TRUE		207530_s_at	TRUE
207540_s_at	TRUE		207540_s_at	TRUE
207541_s_at	TRUE		207541_s_at	TRUE
207545_s_at	TRUE		207545_s_at	TRUE
207655_s_at	TRUE		207655_s_at	TRUE
207658_s_at	TRUE		207658_s_at	TRUE
207677_s_at	TRUE		207677_s_at	TRUE
207691_x_at	TRUE		207691_x_at	TRUE
207697_x_at	TRUE		207697_x_at	TRUE
207801_s_at	TRUE		207801_s_at	TRUE
207805_s_at	TRUE		207805_s_at	TRUE
207857_at	TRUE		207857_at	TRUE
207872_s_at	TRUE		207872_s_at	TRUE
207873_x_at	TRUE		207873_x_at	TRUE
207876_s_at	TRUE		207876_s_at	TRUE
207907_at	TRUE		207907_at	TRUE
207981_s_at	TRUE		207981_s_at	TRUE
208017_s_at	TRUE		208017_s_at	TRUE
208018_s_at	TRUE		208018_s_at	TRUE
208064_s_at	TRUE		208064_s_at	TRUE
208065_at	TRUE		208065_at	TRUE
208066_s_at	TRUE		208066_s_at	TRUE
208068_x_at	TRUE		208068_x_at	TRUE
208071_s_at	TRUE		208071_s_at	TRUE
208110_x_at	TRUE		208110_x_at	TRUE
208130_s_at	TRUE		208130_s_at	TRUE
208258_s_at	TRUE		208258_s_at	TRUE
208306_x_at	TRUE		208306_x_at	TRUE
208374_s_at	TRUE		208374_s_at	TRUE
208387_s_at	TRUE		208387_s_at	TRUE
208427_s_at	TRUE		208427_s_at	TRUE
208451_s_at	TRUE		208451_s_at	TRUE
208491_s_at	TRUE		208491_s_at	TRUE
208523_x_at	TRUE		208523_x_at	TRUE
208540_x_at	TRUE		208540_x_at	TRUE
208546_x_at	TRUE		208546_x_at	TRUE
208609_s_at	TRUE		208609_s_at	TRUE
208615_s_at	TRUE		208615_s_at	TRUE
208628_s_at	TRUE		208628_s_at	TRUE
208633_s_at	TRUE		208633_s_at	TRUE
208634_s_at	TRUE		208634_s_at	TRUE
208659_at	TRUE		208659_at	TRUE
208661_s_at	TRUE		208661_s_at	TRUE
208664_s_at	TRUE		208664_s_at	TRUE
208674_x_at	TRUE		208674_x_at	TRUE
208709_s_at	TRUE		208709_s_at	TRUE
208711_s_at	TRUE		208711_s_at	TRUE
208712_at	TRUE		208712_at	TRUE
208713_at	TRUE		208713_at	TRUE
208728_s_at	TRUE		208728_s_at	TRUE
208784_s_at	TRUE		208784_s_at	TRUE
208816_x_at	TRUE		208816_x_at	TRUE
208846_s_at	TRUE		208846_s_at	TRUE
208858_s_at	TRUE		208858_s_at	TRUE
208894_at	TRUE		208894_at	TRUE
208918_s_at	TRUE		208918_s_at	TRUE
208919_s_at	TRUE		208919_s_at	TRUE
208923_at	TRUE		208923_at	TRUE
208967_s_at	TRUE		208967_s_at	TRUE
208970_s_at	TRUE		208970_s_at	TRUE
208997_s_at	TRUE		208997_s_at	TRUE
208998_at	TRUE		208998_at	TRUE
209090_s_at	TRUE		209090_s_at	TRUE
209129_at	TRUE		209129_at	TRUE
209130_at	TRUE		209130_at	TRUE
209159_s_at	TRUE		209159_s_at	TRUE
209166_s_at	TRUE		209166_s_at	TRUE
209187_at	TRUE		209187_at	TRUE
209191_at	TRUE		209191_at	TRUE
209206_at	TRUE		209206_at	TRUE
209207_s_at	TRUE		209207_s_at	TRUE
209215_at	TRUE		209215_at	TRUE
209218_at	TRUE		209218_at	TRUE
209269_s_at	TRUE		209269_s_at	TRUE
209279_s_at	TRUE		209279_s_at	TRUE
209282_at	TRUE		209282_at	TRUE
209312_x_at	TRUE		209312_x_at	TRUE
209348_s_at	TRUE		209348_s_at	TRUE
209360_s_at	TRUE		209360_s_at	TRUE
209367_at	TRUE		209367_at	TRUE
209459_s_at	TRUE		209459_s_at	TRUE
209460_at	TRUE		209460_at	TRUE
209467_s_at	TRUE		209467_s_at	TRUE
209469_at	TRUE		209469_at	TRUE
209470_s_at	TRUE		209470_s_at	TRUE
209473_at	TRUE		209473_at	TRUE
209534_x_at	TRUE		209534_x_at	TRUE
209570_s_at	TRUE		209570_s_at	TRUE
209608_s_at	TRUE		209608_s_at	TRUE
209619_at	TRUE		209619_at	TRUE
209669_s_at	TRUE		209669_s_at	TRUE
209707_at	TRUE		209707_at	TRUE
209709_s_at	TRUE		209709_s_at	TRUE
209711_at	TRUE		209711_at	TRUE
209712_at	TRUE		209712_at	TRUE
209716_at	TRUE		209716_at	TRUE
209728_at	TRUE		209728_at	TRUE
209732_at	TRUE		209732_at	TRUE
209734_at	TRUE		209734_at	TRUE
209827_s_at	TRUE		209827_s_at	TRUE
209868_s_at	TRUE		209868_s_at	TRUE
209879_at	TRUE		209879_at	TRUE
209901_x_at	TRUE		209901_x_at	TRUE
209906_at	TRUE		209906_at	TRUE
209914_s_at	TRUE		209914_s_at	TRUE
209915_s_at	TRUE		209915_s_at	TRUE
209933_s_at	TRUE		209933_s_at	TRUE
209960_at	TRUE		209960_at	TRUE
209966_x_at	TRUE		209966_x_at	TRUE
209970_x_at	TRUE		209970_x_at	TRUE
210015_s_at	TRUE		210015_s_at	TRUE
210042_s_at	TRUE		210042_s_at	TRUE
210044_s_at	TRUE		210044_s_at	TRUE
210089_s_at	TRUE		210089_s_at	TRUE
210093_s_at	TRUE		210093_s_at	TRUE
210101_x_at	TRUE		210101_x_at	TRUE
210113_s_at	TRUE		210113_s_at	TRUE
210114_at	TRUE		210114_at	TRUE
210123_s_at	TRUE		210123_s_at	TRUE
210145_at	TRUE		210145_at	TRUE
210162_s_at	TRUE		210162_s_at	TRUE
210166_at	TRUE		210166_at	TRUE
210176_at	TRUE		210176_at	TRUE
210184_at	TRUE		210184_at	TRUE
210241_s_at	TRUE		210241_s_at	TRUE
210246_s_at	TRUE		210246_s_at	TRUE
210252_s_at	TRUE		210252_s_at	TRUE
210287_s_at	TRUE		210287_s_at	TRUE
210340_s_at	TRUE		210340_s_at	TRUE
210423_s_at	TRUE		210423_s_at	TRUE
210427_x_at	TRUE		210427_x_at	TRUE
210436_at	TRUE		210436_at	TRUE
210466_s_at	TRUE		210466_s_at	TRUE
210560_at	TRUE		210560_at	TRUE
210582_s_at	TRUE		210582_s_at	TRUE
210593_at	TRUE		210593_at	TRUE
210607_at	TRUE		210607_at	TRUE
210629_x_at	TRUE		210629_x_at	TRUE
210644_s_at	TRUE		210644_s_at	TRUE
210645_s_at	TRUE		210645_s_at	TRUE
210649_s_at	TRUE		210649_s_at	TRUE
210660_at	TRUE		210660_at	TRUE
210697_at	TRUE		210697_at	TRUE
210743_s_at	TRUE		210743_s_at	TRUE
210754_s_at	TRUE		210754_s_at	TRUE
210886_x_at	TRUE		210886_x_at	TRUE
210895_s_at	TRUE		210895_s_at	TRUE
210912_x_at	TRUE		210912_x_at	TRUE
210982_s_at	TRUE		210982_s_at	TRUE
211101_x_at	TRUE		211101_x_at	TRUE
211105_s_at	TRUE		211105_s_at	TRUE
211110_s_at	TRUE		211110_s_at	TRUE
211126_s_at	TRUE		211126_s_at	TRUE
211190_x_at	TRUE		211190_x_at	TRUE
211192_s_at	TRUE		211192_s_at	TRUE
211207_s_at	TRUE		211207_s_at	TRUE
211217_s_at	TRUE		211217_s_at	TRUE
211241_at	TRUE		211241_at	TRUE
211286_x_at	TRUE		211286_x_at	TRUE
211289_x_at	TRUE		211289_x_at	TRUE
211336_x_at	TRUE		211336_x_at	TRUE
211366_x_at	TRUE		211366_x_at	TRUE
211367_s_at	TRUE		211367_s_at	TRUE
211368_s_at	TRUE		211368_s_at	TRUE
211423_s_at	TRUE		211423_s_at	TRUE
211429_s_at	TRUE		211429_s_at	TRUE
211507_s_at	TRUE		211507_s_at	TRUE
211552_s_at	TRUE		211552_s_at	TRUE
211581_x_at	TRUE		211581_x_at	TRUE
211582_x_at	TRUE		211582_x_at	TRUE
211602_s_at	TRUE		211602_s_at	TRUE
211615_s_at	TRUE		211615_s_at	TRUE
211621_at	TRUE		211621_at	TRUE
211661_x_at	TRUE		211661_x_at	TRUE
211725_s_at	TRUE		211725_s_at	TRUE
211733_x_at	TRUE		211733_x_at	TRUE
211742_s_at	TRUE		211742_s_at	TRUE
211794_at	TRUE		211794_at	TRUE
211795_s_at	TRUE		211795_s_at	TRUE
211799_x_at	TRUE		211799_x_at	TRUE
211864_s_at	TRUE		211864_s_at	TRUE
211894_x_at	TRUE		211894_x_at	TRUE
211950_at	TRUE		211950_at	TRUE
211958_at	TRUE		211958_at	TRUE
211959_at	TRUE		211959_at	TRUE
211962_s_at	TRUE		211962_s_at	TRUE
211990_at	TRUE		211990_at	TRUE
212005_at	TRUE		212005_at	TRUE
212017_at	TRUE		212017_at	TRUE
212049_at	TRUE		212049_at	TRUE
212062_at	TRUE		212062_at	TRUE
212101_at	TRUE		212101_at	TRUE
212112_s_at	TRUE		212112_s_at	TRUE
212119_at	TRUE		212119_at	TRUE
212122_at	TRUE		212122_at	TRUE
212131_at	TRUE		212131_at	TRUE
212132_at	TRUE		212132_at	TRUE
212152_x_at	TRUE		212152_x_at	TRUE
212174_at	TRUE		212174_at	TRUE
212175_s_at	TRUE		212175_s_at	TRUE
212184_s_at	TRUE		212184_s_at	TRUE
212186_at	TRUE		212186_at	TRUE
212226_s_at	TRUE		212226_s_at	TRUE
212230_at	TRUE		212230_at	TRUE
212279_at	TRUE		212279_at	TRUE
212281_s_at	TRUE		212281_s_at	TRUE
212282_at	TRUE		212282_at	TRUE
212291_at	TRUE		212291_at	TRUE
212293_at	TRUE		212293_at	TRUE
212294_at	TRUE		212294_at	TRUE
212300_at	TRUE		212300_at	TRUE
212337_at	TRUE		212337_at	TRUE
212345_s_at	TRUE		212345_s_at	TRUE
212377_s_at	TRUE		212377_s_at	TRUE
212383_at	TRUE		212383_at	TRUE
212388_at	TRUE		212388_at	TRUE
212395_s_at	TRUE		212395_s_at	TRUE
212401_s_at	TRUE		212401_s_at	TRUE
212491_s_at	TRUE		212491_s_at	TRUE
212587_s_at	TRUE		212587_s_at	TRUE
212588_at	TRUE		212588_at	TRUE
212600_s_at	TRUE		212600_s_at	TRUE
212607_at	TRUE		212607_at	TRUE
212628_at	TRUE		212628_at	TRUE
212629_s_at	TRUE		212629_s_at	TRUE
212641_at	TRUE		212641_at	TRUE
212658_at	TRUE		212658_at	TRUE
212663_at	TRUE		212663_at	TRUE
212671_s_at	TRUE		212671_s_at	TRUE
212695_at	TRUE		212695_at	TRUE
212704_at	TRUE		212704_at	TRUE
212725_s_at	TRUE		212725_s_at	TRUE
212730_at	TRUE		212730_at	TRUE
212743_at	TRUE		212743_at	TRUE
212765_at	TRUE		212765_at	TRUE
212768_s_at	TRUE		212768_s_at	TRUE
212774_at	TRUE		212774_at	TRUE
212788_x_at	TRUE		212788_x_at	TRUE
212873_at	TRUE		212873_at	TRUE
212875_s_at	TRUE		212875_s_at	TRUE
212893_at	TRUE		212893_at	TRUE
212906_at	TRUE		212906_at	TRUE
212920_at	TRUE		212920_at	TRUE
212958_x_at	TRUE		212958_x_at	TRUE
213053_at	TRUE		213053_at	TRUE
213060_s_at	TRUE		213060_s_at	TRUE
213076_at	TRUE		213076_at	TRUE
213095_x_at	TRUE		213095_x_at	TRUE
213111_at	TRUE		213111_at	TRUE
213160_at	TRUE		213160_at	TRUE
213170_at	TRUE		213170_at	TRUE
213171_s_at	TRUE		213171_s_at	TRUE
213186_at	TRUE		213186_at	TRUE
213187_x_at	TRUE		213187_x_at	TRUE
213278_at	TRUE		213278_at	TRUE
213281_at	TRUE		213281_at	TRUE
213296_at	TRUE		213296_at	TRUE
213308_at	TRUE		213308_at	TRUE
213309_at	TRUE		213309_at	TRUE
213373_s_at	TRUE		213373_s_at	TRUE
213397_x_at	TRUE		213397_x_at	TRUE
213405_at	TRUE		213405_at	TRUE
213407_at	TRUE		213407_at	TRUE
213411_at	TRUE		213411_at	TRUE
213415_at	TRUE		213415_at	TRUE
213425_at	TRUE		213425_at	TRUE
213486_at	TRUE		213486_at	TRUE
213497_at	TRUE		213497_at	TRUE
213503_x_at	TRUE		213503_x_at	TRUE
213506_at	TRUE		213506_at	TRUE
213521_at	TRUE		213521_at	TRUE
213566_at	TRUE		213566_at	TRUE
213572_s_at	TRUE		213572_s_at	TRUE
213601_at	TRUE		213601_at	TRUE
213603_s_at	TRUE		213603_s_at	TRUE
213604_at	TRUE		213604_at	TRUE
213607_x_at	TRUE		213607_x_at	TRUE
213609_s_at	TRUE		213609_s_at	TRUE
213676_at	TRUE		213676_at	TRUE
213678_at	TRUE		213678_at	TRUE
213683_at	TRUE		213683_at	TRUE
213695_at	TRUE		213695_at	TRUE
213698_at	TRUE		213698_at	TRUE
213716_s_at	TRUE		213716_s_at	TRUE
213733_at	TRUE		213733_at	TRUE
213742_at	TRUE		213742_at	TRUE
213798_s_at	TRUE		213798_s_at	TRUE
213804_at	TRUE		213804_at	TRUE
213813_x_at	TRUE		213813_x_at	TRUE
213883_s_at	TRUE		213883_s_at	TRUE
213888_s_at	TRUE		213888_s_at	TRUE
213895_at	TRUE		213895_at	TRUE
213975_s_at	TRUE		213975_s_at	TRUE
213982_s_at	TRUE		213982_s_at	TRUE
214000_s_at	TRUE		214000_s_at	TRUE
214020_x_at	TRUE		214020_x_at	TRUE
214021_x_at	TRUE		214021_x_at	TRUE
214084_x_at	TRUE		214084_x_at	TRUE
214104_at	TRUE		214104_at	TRUE
214128_at	TRUE		214128_at	TRUE
214179_s_at	TRUE		214179_s_at	TRUE
214181_x_at	TRUE		214181_x_at	TRUE
214290_s_at	TRUE		214290_s_at	TRUE
214292_at	TRUE		214292_at	TRUE
214364_at	TRUE		214364_at	TRUE
214366_s_at	TRUE		214366_s_at	TRUE
214376_at	TRUE		214376_at	TRUE
214383_x_at	TRUE		214383_x_at	TRUE
214428_x_at	TRUE		214428_x_at	TRUE
214438_at	TRUE		214438_at	TRUE
214467_at	TRUE		214467_at	TRUE
214495_at	TRUE		214495_at	TRUE
214511_x_at	TRUE		214511_x_at	TRUE
214574_x_at	TRUE		214574_x_at	TRUE
214597_at	TRUE		214597_at	TRUE
214620_x_at	TRUE		214620_x_at	TRUE
214622_at	TRUE		214622_at	TRUE
214752_x_at	TRUE		214752_x_at	TRUE
214770_at	TRUE		214770_at	TRUE
214778_at	TRUE		214778_at	TRUE
214791_at	TRUE		214791_at	TRUE
214807_at	TRUE		214807_at	TRUE
214825_at	TRUE		214825_at	TRUE
214840_at	TRUE		214840_at	TRUE
214879_x_at	TRUE		214879_x_at	TRUE
214884_at	TRUE		214884_at	TRUE
214909_s_at	TRUE		214909_s_at	TRUE
214939_x_at	TRUE		214939_x_at	TRUE
214949_at	TRUE		214949_at	TRUE
214993_at	TRUE		214993_at	TRUE
215046_at	TRUE		215046_at	TRUE
215051_x_at	TRUE		215051_x_at	TRUE
215064_at	TRUE		215064_at	TRUE
215071_s_at	TRUE		215071_s_at	TRUE
215084_s_at	TRUE		215084_s_at	TRUE
215087_at	TRUE		215087_at	TRUE
215127_s_at	TRUE		215127_s_at	TRUE
215193_x_at	TRUE		215193_x_at	TRUE
215252_at	TRUE		215252_at	TRUE
215285_s_at	TRUE		215285_s_at	TRUE
215364_s_at	TRUE		215364_s_at	TRUE
215419_at	TRUE		215419_at	TRUE
215448_at	TRUE		215448_at	TRUE
215498_s_at	TRUE		215498_s_at	TRUE
215499_at	TRUE		215499_at	TRUE
215537_x_at	TRUE		215537_x_at	TRUE
215566_x_at	TRUE		215566_x_at	TRUE
215617_at	TRUE		215617_at	TRUE
215633_x_at	TRUE		215633_x_at	TRUE
215635_at	TRUE		215635_at	TRUE
215691_x_at	TRUE		215691_x_at	TRUE
215737_x_at	TRUE		215737_x_at	TRUE
215783_s_at	TRUE		215783_s_at	TRUE
215813_s_at	TRUE		215813_s_at	TRUE
215933_s_at	TRUE		215933_s_at	TRUE
216047_x_at	TRUE		216047_x_at	TRUE
216061_x_at	TRUE		216061_x_at	TRUE
216073_at	TRUE		216073_at	TRUE
216184_s_at	TRUE		216184_s_at	TRUE
216221_s_at	TRUE		216221_s_at	TRUE
216224_s_at	TRUE		216224_s_at	TRUE
216235_s_at	TRUE		216235_s_at	TRUE
216250_s_at	TRUE		216250_s_at	TRUE
216255_s_at	TRUE		216255_s_at	TRUE
216264_s_at	TRUE		216264_s_at	TRUE
216438_s_at	TRUE		216438_s_at	TRUE
216457_s_at	TRUE		216457_s_at	TRUE
216598_s_at	TRUE		216598_s_at	TRUE
216606_x_at	TRUE		216606_x_at	TRUE
216672_s_at	TRUE		216672_s_at	TRUE
216705_s_at	TRUE		216705_s_at	TRUE
216850_at	TRUE		216850_at	TRUE
216873_s_at	TRUE		216873_s_at	TRUE
216933_x_at	TRUE		216933_x_at	TRUE
216942_s_at	TRUE		216942_s_at	TRUE
216945_x_at	TRUE		216945_x_at	TRUE
217004_s_at	TRUE		217004_s_at	TRUE
217066_s_at	TRUE		217066_s_at	TRUE
217078_s_at	TRUE		217078_s_at	TRUE
217173_s_at	TRUE		217173_s_at	TRUE
217196_s_at	TRUE		217196_s_at	TRUE
217208_s_at	TRUE		217208_s_at	TRUE
217436_x_at	TRUE		217436_x_at	TRUE
217455_s_at	TRUE		217455_s_at	TRUE
217456_x_at	TRUE		217456_x_at	TRUE
217478_s_at	TRUE		217478_s_at	TRUE
217572_at	TRUE		217572_at	TRUE
217722_s_at	TRUE		217722_s_at	TRUE
217757_at	TRUE		217757_at	TRUE
217767_at	TRUE		217767_at	TRUE
217778_at	TRUE		217778_at	TRUE
217779_s_at	TRUE		217779_s_at	TRUE
217844_at	TRUE		217844_at	TRUE
217855_x_at	TRUE		217855_x_at	TRUE
217865_at	TRUE		217865_at	TRUE
217877_s_at	TRUE		217877_s_at	TRUE
217893_s_at	TRUE		217893_s_at	TRUE
217911_s_at	TRUE		217911_s_at	TRUE
217923_at	TRUE		217923_at	TRUE
217929_s_at	TRUE		217929_s_at	TRUE
217933_s_at	TRUE		217933_s_at	TRUE
217944_at	TRUE		217944_at	TRUE
217947_at	TRUE		217947_at	TRUE
217950_at	TRUE		217950_at	TRUE
217966_s_at	TRUE		217966_s_at	TRUE
217979_at	TRUE		217979_at	TRUE
217983_s_at	TRUE		217983_s_at	TRUE
217984_at	TRUE		217984_at	TRUE
217994_x_at	TRUE		217994_x_at	TRUE
217995_at	TRUE		217995_at	TRUE
218022_at	TRUE		218022_at	TRUE
218035_s_at	TRUE		218035_s_at	TRUE
218037_at	TRUE		218037_at	TRUE
218048_at	TRUE		218048_at	TRUE
218080_x_at	TRUE		218080_x_at	TRUE
218088_s_at	TRUE		218088_s_at	TRUE
218162_at	TRUE		218162_at	TRUE
218194_at	TRUE		218194_at	TRUE
218197_s_at	TRUE		218197_s_at	TRUE
218204_s_at	TRUE		218204_s_at	TRUE
218232_at	TRUE		218232_at	TRUE
218280_x_at	TRUE		218280_x_at	TRUE
218299_at	TRUE		218299_at	TRUE
218306_s_at	TRUE		218306_s_at	TRUE
218332_at	TRUE		218332_at	TRUE
218341_at	TRUE		218341_at	TRUE
218368_s_at	TRUE		218368_s_at	TRUE
218370_s_at	TRUE		218370_s_at	TRUE
218409_s_at	TRUE		218409_s_at	TRUE
218424_s_at	TRUE		218424_s_at	TRUE
218433_at	TRUE		218433_at	TRUE
218450_at	TRUE		218450_at	TRUE
218462_at	TRUE		218462_at	TRUE
218550_s_at	TRUE		218550_s_at	TRUE
218551_at	TRUE		218551_at	TRUE
218574_s_at	TRUE		218574_s_at	TRUE
218583_s_at	TRUE		218583_s_at	TRUE
218589_at	TRUE		218589_at	TRUE
218623_at	TRUE		218623_at	TRUE
218632_at	TRUE		218632_at	TRUE
218684_at	TRUE		218684_at	TRUE
218711_s_at	TRUE		218711_s_at	TRUE
218712_at	TRUE		218712_at	TRUE
218717_s_at	TRUE		218717_s_at	TRUE
218720_x_at	TRUE		218720_x_at	TRUE
218770_s_at	TRUE		218770_s_at	TRUE
218831_s_at	TRUE		218831_s_at	TRUE
218839_at	TRUE		218839_at	TRUE
218865_at	TRUE		218865_at	TRUE
218870_at	TRUE		218870_at	TRUE
218882_s_at	TRUE		218882_s_at	TRUE
218913_s_at	TRUE		218913_s_at	TRUE
218917_s_at	TRUE		218917_s_at	TRUE
218924_s_at	TRUE		218924_s_at	TRUE
218932_at	TRUE		218932_at	TRUE
218952_at	TRUE		218952_at	TRUE
218977_s_at	TRUE		218977_s_at	TRUE
218994_s_at	TRUE		218994_s_at	TRUE
219011_at	TRUE		219011_at	TRUE
219090_at	TRUE		219090_at	TRUE
219103_at	TRUE		219103_at	TRUE
219126_at	TRUE		219126_at	TRUE
219183_s_at	TRUE		219183_s_at	TRUE
219191_s_at	TRUE		219191_s_at	TRUE
219202_at	TRUE		219202_at	TRUE
219230_at	TRUE		219230_at	TRUE
219235_s_at	TRUE		219235_s_at	TRUE
219243_at	TRUE		219243_at	TRUE
219284_at	TRUE		219284_at	TRUE
219286_s_at	TRUE		219286_s_at	TRUE
219316_s_at	TRUE		219316_s_at	TRUE
219322_s_at	TRUE		219322_s_at	TRUE
219344_at	TRUE		219344_at	TRUE
219358_s_at	TRUE		219358_s_at	TRUE
219375_at	TRUE		219375_at	TRUE
219382_at	TRUE		219382_at	TRUE
219409_at	TRUE		219409_at	TRUE
219424_at	TRUE		219424_at	TRUE
219426_at	TRUE		219426_at	TRUE
219441_s_at	TRUE		219441_s_at	TRUE
219505_at	TRUE		219505_at	TRUE
219509_at	TRUE		219509_at	TRUE
219570_at	TRUE		219570_at	TRUE
219593_at	TRUE		219593_at	TRUE
219603_s_at	TRUE		219603_s_at	TRUE
219619_at	TRUE		219619_at	TRUE
219620_x_at	TRUE		219620_x_at	TRUE
219666_at	TRUE		219666_at	TRUE
219690_at	TRUE		219690_at	TRUE
219725_at	TRUE		219725_at	TRUE
219740_at	TRUE		219740_at	TRUE
219758_at	TRUE		219758_at	TRUE
219807_x_at	TRUE		219807_x_at	TRUE
219815_at	TRUE		219815_at	TRUE
219818_s_at	TRUE		219818_s_at	TRUE
219826_at	TRUE		219826_at	TRUE
219837_s_at	TRUE		219837_s_at	TRUE
219843_at	TRUE		219843_at	TRUE
219848_s_at	TRUE		219848_s_at	TRUE
219877_at	TRUE		219877_at	TRUE
219894_at	TRUE		219894_at	TRUE
219939_s_at	TRUE		219939_s_at	TRUE
219994_at	TRUE		219994_at	TRUE
220005_at	TRUE		220005_at	TRUE
220033_at	TRUE		220033_at	TRUE
220072_at	TRUE		220072_at	TRUE
220079_s_at	TRUE		220079_s_at	TRUE
220088_at	TRUE		220088_at	TRUE
220103_s_at	TRUE		220103_s_at	TRUE
220146_at	TRUE		220146_at	TRUE
220157_x_at	TRUE		220157_x_at	TRUE
220162_s_at	TRUE		220162_s_at	TRUE
220206_at	TRUE		220206_at	TRUE
220324_at	TRUE		220324_at	TRUE
220361_at	TRUE		220361_at	TRUE
220387_s_at	TRUE		220387_s_at	TRUE
220416_at	TRUE		220416_at	TRUE
220434_at	TRUE		220434_at	TRUE
220462_at	TRUE		220462_at	TRUE
220585_at	TRUE		220585_at	TRUE
220731_s_at	TRUE		220731_s_at	TRUE
220750_s_at	TRUE		220750_s_at	TRUE
220769_s_at	TRUE		220769_s_at	TRUE
220911_s_at	TRUE		220911_s_at	TRUE
220998_s_at	TRUE		220998_s_at	TRUE
221047_s_at	TRUE		221047_s_at	TRUE
221123_x_at	TRUE		221123_x_at	TRUE
221178_at	TRUE		221178_at	TRUE
221204_s_at	TRUE		221204_s_at	TRUE
221269_s_at	TRUE		221269_s_at	TRUE
221293_s_at	TRUE		221293_s_at	TRUE
221321_s_at	TRUE		221321_s_at	TRUE
221427_s_at	TRUE		221427_s_at	TRUE
221435_x_at	TRUE		221435_x_at	TRUE
221476_s_at	TRUE		221476_s_at	TRUE
221486_at	TRUE		221486_at	TRUE
221512_at	TRUE		221512_at	TRUE
221530_s_at	TRUE		221530_s_at	TRUE
221581_s_at	TRUE		221581_s_at	TRUE
221666_s_at	TRUE		221666_s_at	TRUE
221698_s_at	TRUE		221698_s_at	TRUE
221710_x_at	TRUE		221710_x_at	TRUE
221725_at	TRUE		221725_at	TRUE
221727_at	TRUE		221727_at	TRUE
221750_at	TRUE		221750_at	TRUE
221773_at	TRUE		221773_at	TRUE
221875_x_at	TRUE		221875_x_at	TRUE
221898_at	TRUE		221898_at	TRUE
221900_at	TRUE		221900_at	TRUE
221923_s_at	TRUE		221923_s_at	TRUE
221958_s_at	TRUE		221958_s_at	TRUE
221972_s_at	TRUE		221972_s_at	TRUE
221984_s_at	TRUE		221984_s_at	TRUE
222000_at	TRUE		222000_at	TRUE
222024_s_at	TRUE		222024_s_at	TRUE
222028_at	TRUE		222028_at	TRUE
222031_at	TRUE		222031_at	TRUE
222099_s_at	TRUE		222099_s_at	TRUE
222145_at	TRUE		222145_at	TRUE
222153_at	TRUE		222153_at	TRUE
222154_s_at	TRUE		222154_s_at	TRUE
222170_at	TRUE		222170_at	TRUE
222199_s_at	TRUE		222199_s_at	TRUE
222212_s_at	TRUE		222212_s_at	TRUE
222236_s_at	TRUE		222236_s_at	TRUE
222244_s_at	TRUE		222244_s_at	TRUE
222297_x_at	TRUE		222297_x_at	TRUE
222322_at	TRUE		222322_at	TRUE
222401_s_at	TRUE		222401_s_at	TRUE
222430_s_at	TRUE		222430_s_at	TRUE
222440_s_at	TRUE		222440_s_at	TRUE
222452_s_at	TRUE		222452_s_at	TRUE
222459_at	TRUE		222459_at	TRUE
222478_at	TRUE		222478_at	TRUE
222495_at	TRUE		222495_at	TRUE
222496_s_at	TRUE		222496_s_at	TRUE
222506_at	TRUE		222506_at	TRUE
222528_s_at	TRUE		222528_s_at	TRUE
222579_at	TRUE		222579_at	TRUE
222621_at	TRUE		222621_at	TRUE
222640_at	TRUE		222640_at	TRUE
222717_at	TRUE		222717_at	TRUE
222775_s_at	TRUE		222775_s_at	TRUE
222790_s_at	TRUE		222790_s_at	TRUE
222791_at	TRUE		222791_at	TRUE
222800_at	TRUE		222800_at	TRUE
222833_at	TRUE		222833_at	TRUE
222834_s_at	TRUE		222834_s_at	TRUE
222866_s_at	TRUE		222866_s_at	TRUE
222868_s_at	TRUE		222868_s_at	TRUE
222872_x_at	TRUE		222872_x_at	TRUE
222876_s_at	TRUE		222876_s_at	TRUE
222889_at	TRUE		222889_at	TRUE
222929_at	TRUE		222929_at	TRUE
222975_s_at	TRUE		222975_s_at	TRUE
223015_at	TRUE		223015_at	TRUE
223017_at	TRUE		223017_at	TRUE
223051_at	TRUE		223051_at	TRUE
223053_x_at	TRUE		223053_x_at	TRUE
223077_at	TRUE		223077_at	TRUE
223097_at	TRUE		223097_at	TRUE
223119_s_at	TRUE		223119_s_at	TRUE
223120_at	TRUE		223120_at	TRUE
223153_x_at	TRUE		223153_x_at	TRUE
223158_s_at	TRUE		223158_s_at	TRUE
223175_s_at	TRUE		223175_s_at	TRUE
223185_s_at	TRUE		223185_s_at	TRUE
223223_at	TRUE		223223_at	TRUE
223234_at	TRUE		223234_at	TRUE
223280_x_at	TRUE		223280_x_at	TRUE
223303_at	TRUE		223303_at	TRUE
223331_s_at	TRUE		223331_s_at	TRUE
223335_at	TRUE		223335_at	TRUE
223402_at	TRUE		223402_at	TRUE
223452_s_at	TRUE		223452_s_at	TRUE
223456_s_at	TRUE		223456_s_at	TRUE
223500_at	TRUE		223500_at	TRUE
223529_at	TRUE		223529_at	TRUE
223536_at	TRUE		223536_at	TRUE
223543_at	TRUE		223543_at	TRUE
223553_s_at	TRUE		223553_s_at	TRUE
223562_at	TRUE		223562_at	TRUE
223583_at	TRUE		223583_at	TRUE
223615_at	TRUE		223615_at	TRUE
223617_x_at	TRUE		223617_x_at	TRUE
223640_at	TRUE		223640_at	TRUE
223680_at	TRUE		223680_at	TRUE
223692_at	TRUE		223692_at	TRUE
223703_at	TRUE		223703_at	TRUE
223727_at	TRUE		223727_at	TRUE
223750_s_at	TRUE		223750_s_at	TRUE
223766_at	TRUE		223766_at	TRUE
223767_at	TRUE		223767_at	TRUE
223769_x_at	TRUE		223769_x_at	TRUE
223773_s_at	TRUE		223773_s_at	TRUE
223774_at	TRUE		223774_at	TRUE
223783_s_at	TRUE		223783_s_at	TRUE
223790_at	TRUE		223790_at	TRUE
223809_at	TRUE		223809_at	TRUE
223849_s_at	TRUE		223849_s_at	TRUE
223852_s_at	TRUE		223852_s_at	TRUE
223879_s_at	TRUE		223879_s_at	TRUE
223892_s_at	TRUE		223892_s_at	TRUE
223922_x_at	TRUE		223922_x_at	TRUE
224018_s_at	TRUE		224018_s_at	TRUE
224046_s_at	TRUE		224046_s_at	TRUE
224190_x_at	TRUE		224190_x_at	TRUE
224217_s_at	TRUE		224217_s_at	TRUE
224252_s_at	TRUE		224252_s_at	TRUE
224280_s_at	TRUE		224280_s_at	TRUE
224281_s_at	TRUE		224281_s_at	TRUE
224301_x_at	TRUE		224301_x_at	TRUE
224315_at	TRUE		224315_at	TRUE
224356_x_at	TRUE		224356_x_at	TRUE
224374_s_at	TRUE		224374_s_at	TRUE
224393_s_at	TRUE		224393_s_at	TRUE
224451_x_at	TRUE		224451_x_at	TRUE
224472_x_at	TRUE		224472_x_at	TRUE
224562_at	TRUE		224562_at	TRUE
224563_at	TRUE		224563_at	TRUE
224578_at	TRUE		224578_at	TRUE
224591_at	TRUE		224591_at	TRUE
224592_x_at	TRUE		224592_x_at	TRUE
224624_at	TRUE		224624_at	TRUE
224659_at	TRUE		224659_at	TRUE
224706_at	TRUE		224706_at	TRUE
224708_at	TRUE		224708_at	TRUE
224735_at	TRUE		224735_at	TRUE
224772_at	TRUE		224772_at	TRUE
224773_at	TRUE		224773_at	TRUE
224796_at	TRUE		224796_at	TRUE
224807_at	TRUE		224807_at	TRUE
224820_at	TRUE		224820_at	TRUE
224846_at	TRUE		224846_at	TRUE
224884_at	TRUE		224884_at	TRUE
224893_at	TRUE		224893_at	TRUE
224901_at	TRUE		224901_at	TRUE
224906_at	TRUE		224906_at	TRUE
224912_at	TRUE		224912_at	TRUE
224916_at	TRUE		224916_at	TRUE
224921_at	TRUE		224921_at	TRUE
224923_at	TRUE		224923_at	TRUE
224929_at	TRUE		224929_at	TRUE
224954_at	TRUE		224954_at	TRUE
224959_at	TRUE		224959_at	TRUE
224970_at	TRUE		224970_at	TRUE
224975_at	TRUE		224975_at	TRUE
224989_at	TRUE		224989_at	TRUE
225000_at	TRUE		225000_at	TRUE
225005_at	TRUE		225005_at	TRUE
225016_at	TRUE		225016_at	TRUE
225056_at	TRUE		225056_at	TRUE
225059_at	TRUE		225059_at	TRUE
225130_at	TRUE		225130_at	TRUE
225136_at	TRUE		225136_at	TRUE
225208_s_at	TRUE		225208_s_at	TRUE
225209_s_at	TRUE		225209_s_at	TRUE
225217_s_at	TRUE		225217_s_at	TRUE
225220_at	TRUE		225220_at	TRUE
225225_at	TRUE		225225_at	TRUE
225228_at	TRUE		225228_at	TRUE
225230_at	TRUE		225230_at	TRUE
225245_x_at	TRUE		225245_x_at	TRUE
225255_at	TRUE		225255_at	TRUE
225257_at	TRUE		225257_at	TRUE
225265_at	TRUE		225265_at	TRUE
225269_s_at	TRUE		225269_s_at	TRUE
225288_at	TRUE		225288_at	TRUE
225292_at	TRUE		225292_at	TRUE
225293_at	TRUE		225293_at	TRUE
225323_at	TRUE		225323_at	TRUE
225328_at	TRUE		225328_at	TRUE
225332_at	TRUE		225332_at	TRUE
225345_s_at	TRUE		225345_s_at	TRUE
225353_s_at	TRUE		225353_s_at	TRUE
225356_at	TRUE		225356_at	TRUE
225358_at	TRUE		225358_at	TRUE
225373_at	TRUE		225373_at	TRUE
225384_at	TRUE		225384_at	TRUE
225401_at	TRUE		225401_at	TRUE
225475_at	TRUE		225475_at	TRUE
225502_at	TRUE		225502_at	TRUE
225520_at	TRUE		225520_at	TRUE
225577_at	TRUE		225577_at	TRUE
225579_at	TRUE		225579_at	TRUE
225593_at	TRUE		225593_at	TRUE
225605_at	TRUE		225605_at	TRUE
225627_s_at	TRUE		225627_s_at	TRUE
225646_at	TRUE		225646_at	TRUE
225755_at	TRUE		225755_at	TRUE
225763_at	TRUE		225763_at	TRUE
225782_at	TRUE		225782_at	TRUE
225790_at	TRUE		225790_at	TRUE
225803_at	TRUE		225803_at	TRUE
225806_at	TRUE		225806_at	TRUE
225807_at	TRUE		225807_at	TRUE
225869_s_at	TRUE		225869_s_at	TRUE
225878_at	TRUE		225878_at	TRUE
225890_at	TRUE		225890_at	TRUE
225900_at	TRUE		225900_at	TRUE
225992_at	TRUE		225992_at	TRUE
226000_at	TRUE		226000_at	TRUE
226017_at	TRUE		226017_at	TRUE
226019_at	TRUE		226019_at	TRUE
226020_s_at	TRUE		226020_s_at	TRUE
226066_at	TRUE		226066_at	TRUE
226068_at	TRUE		226068_at	TRUE
226093_at	TRUE		226093_at	TRUE
226113_at	TRUE		226113_at	TRUE
226114_at	TRUE		226114_at	TRUE
226116_at	TRUE		226116_at	TRUE
226133_s_at	TRUE		226133_s_at	TRUE
226170_at	TRUE		226170_at	TRUE
226191_at	TRUE		226191_at	TRUE
226192_at	TRUE		226192_at	TRUE
226197_at	TRUE		226197_at	TRUE
226198_at	TRUE		226198_at	TRUE
226217_at	TRUE		226217_at	TRUE
226219_at	TRUE		226219_at	TRUE
226261_at	TRUE		226261_at	TRUE
226269_at	TRUE		226269_at	TRUE
226271_at	TRUE		226271_at	TRUE
226303_at	TRUE		226303_at	TRUE
226333_at	TRUE		226333_at	TRUE
226350_at	TRUE		226350_at	TRUE
226373_at	TRUE		226373_at	TRUE
226375_at	TRUE		226375_at	TRUE
226377_at	TRUE		226377_at	TRUE
226390_at	TRUE		226390_at	TRUE
226430_at	TRUE		226430_at	TRUE
226459_at	TRUE		226459_at	TRUE
226474_at	TRUE		226474_at	TRUE
226494_at	TRUE		226494_at	TRUE
226498_at	TRUE		226498_at	TRUE
226532_at	TRUE		226532_at	TRUE
226582_at	TRUE		226582_at	TRUE
226592_at	TRUE		226592_at	TRUE
226599_at	TRUE		226599_at	TRUE
226601_at	TRUE		226601_at	TRUE
226653_at	TRUE		226653_at	TRUE
226659_at	TRUE		226659_at	TRUE
226697_at	TRUE		226697_at	TRUE
226723_at	TRUE		226723_at	TRUE
226725_at	TRUE		226725_at	TRUE
226806_s_at	TRUE		226806_s_at	TRUE
226811_at	TRUE		226811_at	TRUE
226818_at	TRUE		226818_at	TRUE
226820_at	TRUE		226820_at	TRUE
226823_at	TRUE		226823_at	TRUE
226841_at	TRUE		226841_at	TRUE
226865_at	TRUE		226865_at	TRUE
226878_at	TRUE		226878_at	TRUE
226884_at	TRUE		226884_at	TRUE
226906_s_at	TRUE		226906_s_at	TRUE
226907_at	TRUE		226907_at	TRUE
226909_at	TRUE		226909_at	TRUE
226964_at	TRUE		226964_at	TRUE
226968_at	TRUE		226968_at	TRUE
226976_at	TRUE		226976_at	TRUE
226989_at	TRUE		226989_at	TRUE
226991_at	TRUE		226991_at	TRUE
227019_at	TRUE		227019_at	TRUE
227052_at	TRUE		227052_at	TRUE
227081_at	TRUE		227081_at	TRUE
227091_at	TRUE		227091_at	TRUE
227095_at	TRUE		227095_at	TRUE
227096_at	TRUE		227096_at	TRUE
227124_at	TRUE		227124_at	TRUE
227143_s_at	TRUE		227143_s_at	TRUE
227150_at	TRUE		227150_at	TRUE
227168_at	TRUE		227168_at	TRUE
227182_at	TRUE		227182_at	TRUE
227184_at	TRUE		227184_at	TRUE
227188_at	TRUE		227188_at	TRUE
227189_at	TRUE		227189_at	TRUE
227206_at	TRUE		227206_at	TRUE
227253_at	TRUE		227253_at	TRUE
227266_s_at	TRUE		227266_s_at	TRUE
227276_at	TRUE		227276_at	TRUE
227300_at	TRUE		227300_at	TRUE
227313_at	TRUE		227313_at	TRUE
227339_at	TRUE		227339_at	TRUE
227340_s_at	TRUE		227340_s_at	TRUE
227344_at	TRUE		227344_at	TRUE
227346_at	TRUE		227346_at	TRUE
227353_at	TRUE		227353_at	TRUE
227365_at	TRUE		227365_at	TRUE
227369_at	TRUE		227369_at	TRUE
227453_at	TRUE		227453_at	TRUE
227514_at	TRUE		227514_at	TRUE
227516_at	TRUE		227516_at	TRUE
227584_at	TRUE		227584_at	TRUE
227614_at	TRUE		227614_at	TRUE
227644_at	TRUE		227644_at	TRUE
227645_at	TRUE		227645_at	TRUE
227647_at	TRUE		227647_at	TRUE
227700_x_at	TRUE		227700_x_at	TRUE
227726_at	TRUE		227726_at	TRUE
227748_at	TRUE		227748_at	TRUE
227769_at	TRUE		227769_at	TRUE
227792_at	TRUE		227792_at	TRUE
227847_at	TRUE		227847_at	TRUE
227889_at	TRUE		227889_at	TRUE
227898_s_at	TRUE		227898_s_at	TRUE
227924_at	TRUE		227924_at	TRUE
227954_at	TRUE		227954_at	TRUE
227965_at	TRUE		227965_at	TRUE
227975_at	TRUE		227975_at	TRUE
227983_at	TRUE		227983_at	TRUE
227995_at	TRUE		227995_at	TRUE
228028_at	TRUE		228028_at	TRUE
228056_s_at	TRUE		228056_s_at	TRUE
228062_at	TRUE		228062_at	TRUE
228064_at	TRUE		228064_at	TRUE
228083_at	TRUE		228083_at	TRUE
228100_at	TRUE		228100_at	TRUE
228127_at	TRUE		228127_at	TRUE
228131_at	TRUE		228131_at	TRUE
228143_at	TRUE		228143_at	TRUE
228174_at	TRUE		228174_at	TRUE
228176_at	TRUE		228176_at	TRUE
228221_at	TRUE		228221_at	TRUE
228234_at	TRUE		228234_at	TRUE
228261_at	TRUE		228261_at	TRUE
228269_x_at	TRUE		228269_x_at	TRUE
228305_at	TRUE		228305_at	TRUE
228349_at	TRUE		228349_at	TRUE
228369_at	TRUE		228369_at	TRUE
228375_at	TRUE		228375_at	TRUE
228388_at	TRUE		228388_at	TRUE
228410_at	TRUE		228410_at	TRUE
228422_at	TRUE		228422_at	TRUE
228433_at	TRUE		228433_at	TRUE
228442_at	TRUE		228442_at	TRUE
228480_at	TRUE		228480_at	TRUE
228509_at	TRUE		228509_at	TRUE
228521_s_at	TRUE		228521_s_at	TRUE
228532_at	TRUE		228532_at	TRUE
228538_at	TRUE		228538_at	TRUE
228547_at	TRUE		228547_at	TRUE
228548_at	TRUE		228548_at	TRUE
228566_at	TRUE		228566_at	TRUE
228604_at	TRUE		228604_at	TRUE
228605_at	TRUE		228605_at	TRUE
228641_at	TRUE		228641_at	TRUE
228658_at	TRUE		228658_at	TRUE
228680_at	TRUE		228680_at	TRUE
228733_at	TRUE		228733_at	TRUE
228741_s_at	TRUE		228741_s_at	TRUE
228761_at	TRUE		228761_at	TRUE
228804_at	TRUE		228804_at	TRUE
228821_at	TRUE		228821_at	TRUE
228869_at	TRUE		228869_at	TRUE
228882_at	TRUE		228882_at	TRUE
228890_at	TRUE		228890_at	TRUE
228920_at	TRUE		228920_at	TRUE
228949_at	TRUE		228949_at	TRUE
228950_s_at	TRUE		228950_s_at	TRUE
229011_at	TRUE		229011_at	TRUE
229134_at	TRUE		229134_at	TRUE
229146_at	TRUE		229146_at	TRUE
229204_at	TRUE		229204_at	TRUE
229221_at	TRUE		229221_at	TRUE
229265_at	TRUE		229265_at	TRUE
229271_x_at	TRUE		229271_x_at	TRUE
229313_at	TRUE		229313_at	TRUE
229335_at	TRUE		229335_at	TRUE
229370_at	TRUE		229370_at	TRUE
229425_at	TRUE		229425_at	TRUE
229428_at	TRUE		229428_at	TRUE
229435_at	TRUE		229435_at	TRUE
229498_at	TRUE		229498_at	TRUE
229507_at	TRUE		229507_at	TRUE
229550_at	TRUE		229550_at	TRUE
229560_at	TRUE		229560_at	TRUE
229597_s_at	TRUE		229597_s_at	TRUE
229651_at	TRUE		229651_at	TRUE
229672_at	TRUE		229672_at	TRUE
229715_at	TRUE		229715_at	TRUE
229725_at	TRUE		229725_at	TRUE
229743_at	TRUE		229743_at	TRUE
229812_at	TRUE		229812_at	TRUE
229816_at	TRUE		229816_at	TRUE
229818_at	TRUE		229818_at	TRUE
229823_at	TRUE		229823_at	TRUE
229824_at	TRUE		229824_at	TRUE
229874_x_at	TRUE		229874_x_at	TRUE
229875_at	TRUE		229875_at	TRUE
229937_x_at	TRUE		229937_x_at	TRUE
229953_x_at	TRUE		229953_x_at	TRUE
229968_at	TRUE		229968_at	TRUE
229991_s_at	TRUE		229991_s_at	TRUE
229997_at	TRUE		229997_at	TRUE
230022_at	TRUE		230022_at	TRUE
230069_at	TRUE		230069_at	TRUE
230112_at	TRUE		230112_at	TRUE
230137_at	TRUE		230137_at	TRUE
230194_at	TRUE		230194_at	TRUE
230230_at	TRUE		230230_at	TRUE
230252_at	TRUE		230252_at	TRUE
230258_at	TRUE		230258_at	TRUE
230259_at	TRUE		230259_at	TRUE
230261_at	TRUE		230261_at	TRUE
230272_at	TRUE		230272_at	TRUE
230275_at	TRUE		230275_at	TRUE
230280_at	TRUE		230280_at	TRUE
230296_at	TRUE		230296_at	TRUE
230369_at	TRUE		230369_at	TRUE
230372_at	TRUE		230372_at	TRUE
230391_at	TRUE		230391_at	TRUE
230417_at	TRUE		230417_at	TRUE
230418_s_at	TRUE		230418_s_at	TRUE
230422_at	TRUE		230422_at	TRUE
230433_at	TRUE		230433_at	TRUE
230445_at	TRUE		230445_at	TRUE
230475_at	TRUE		230475_at	TRUE
230496_at	TRUE		230496_at	TRUE
230550_at	TRUE		230550_at	TRUE
230551_at	TRUE		230551_at	TRUE
230561_s_at	TRUE		230561_s_at	TRUE
230635_at	TRUE		230635_at	TRUE
230645_at	TRUE		230645_at	TRUE
230657_at	TRUE		230657_at	TRUE
230821_at	TRUE		230821_at	TRUE
230826_at	TRUE		230826_at	TRUE
230866_at	TRUE		230866_at	TRUE
230869_at	TRUE		230869_at	TRUE
230917_at	TRUE		230917_at	TRUE
230925_at	TRUE		230925_at	TRUE
231018_at	TRUE		231018_at	TRUE
231130_at	TRUE		231130_at	TRUE
231185_at	TRUE		231185_at	TRUE
231260_at	TRUE		231260_at	TRUE
231364_at	TRUE		231364_at	TRUE
231526_at	TRUE		231526_at	TRUE
231577_s_at	TRUE		231577_s_at	TRUE
231608_at	TRUE		231608_at	TRUE
231650_s_at	TRUE		231650_s_at	TRUE
231714_s_at	TRUE		231714_s_at	TRUE
231740_at	TRUE		231740_at	TRUE
231741_at	TRUE		231741_at	TRUE
231747_at	TRUE		231747_at	TRUE
231765_at	TRUE		231765_at	TRUE
231788_at	TRUE		231788_at	TRUE
231804_at	TRUE		231804_at	TRUE
231836_at	TRUE		231836_at	TRUE
231887_s_at	TRUE		231887_s_at	TRUE
231890_at	TRUE		231890_at	TRUE
231935_at	TRUE		231935_at	TRUE
231972_at	TRUE		231972_at	TRUE
231990_at	TRUE		231990_at	TRUE
232015_at	TRUE		232015_at	TRUE
232032_x_at	TRUE		232032_x_at	TRUE
232054_at	TRUE		232054_at	TRUE
232081_at	TRUE		232081_at	TRUE
232231_at	TRUE		232231_at	TRUE
232244_at	TRUE		232244_at	TRUE
232317_at	TRUE		232317_at	TRUE
232350_x_at	TRUE		232350_x_at	TRUE
232543_x_at	TRUE		232543_x_at	TRUE
232589_at	TRUE		232589_at	TRUE
232617_at	TRUE		232617_at	TRUE
232693_s_at	TRUE		232693_s_at	TRUE
232780_s_at	TRUE		232780_s_at	TRUE
232843_s_at	TRUE		232843_s_at	TRUE
232904_at	TRUE		232904_at	TRUE
233064_at	TRUE		233064_at	TRUE
233220_at	TRUE		233220_at	TRUE
233295_at	TRUE		233295_at	TRUE
233310_at	TRUE		233310_at	TRUE
233337_s_at	TRUE		233337_s_at	TRUE
233357_at	TRUE		233357_at	TRUE
233406_at	TRUE		233406_at	TRUE
233433_at	TRUE		233433_at	TRUE
233510_s_at	TRUE		233510_s_at	TRUE
233587_s_at	TRUE		233587_s_at	TRUE
233602_at	TRUE		233602_at	TRUE
233613_x_at	TRUE		233613_x_at	TRUE
233625_x_at	TRUE		233625_x_at	TRUE
233688_at	TRUE		233688_at	TRUE
233917_s_at	TRUE		233917_s_at	TRUE
234170_at	TRUE		234170_at	TRUE
234340_at	TRUE		234340_at	TRUE
234672_s_at	TRUE		234672_s_at	TRUE
234710_s_at	TRUE		234710_s_at	TRUE
234871_at	TRUE		234871_at	TRUE
234880_x_at	TRUE		234880_x_at	TRUE
234974_at	TRUE		234974_at	TRUE
234976_x_at	TRUE		234976_x_at	TRUE
235031_at	TRUE		235031_at	TRUE
235224_s_at	TRUE		235224_s_at	TRUE
235230_at	TRUE		235230_at	TRUE
235256_s_at	TRUE		235256_s_at	TRUE
235306_at	TRUE		235306_at	TRUE
235319_at	TRUE		235319_at	TRUE
235343_at	TRUE		235343_at	TRUE
235359_at	TRUE		235359_at	TRUE
235384_at	TRUE		235384_at	TRUE
235388_at	TRUE		235388_at	TRUE
235409_at	TRUE		235409_at	TRUE
235412_at	TRUE		235412_at	TRUE
235414_at	TRUE		235414_at	TRUE
235417_at	TRUE		235417_at	TRUE
235452_at	TRUE		235452_at	TRUE
235458_at	TRUE		235458_at	TRUE
235459_at	TRUE		235459_at	TRUE
235475_at	TRUE		235475_at	TRUE
235492_at	TRUE		235492_at	TRUE
235506_at	TRUE		235506_at	TRUE
235559_at	TRUE		235559_at	TRUE
235573_at	TRUE		235573_at	TRUE
235664_at	TRUE		235664_at	TRUE
235702_at	TRUE		235702_at	TRUE
235735_at	TRUE		235735_at	TRUE
235742_at	TRUE		235742_at	TRUE
235802_at	TRUE		235802_at	TRUE
235856_at	TRUE		235856_at	TRUE
235880_at	TRUE		235880_at	TRUE
235949_at	TRUE		235949_at	TRUE
235957_at	TRUE		235957_at	TRUE
235960_at	TRUE		235960_at	TRUE
235961_at	TRUE		235961_at	TRUE
236079_at	TRUE		236079_at	TRUE
236108_at	TRUE		236108_at	TRUE
236114_at	TRUE		236114_at	TRUE
236204_at	TRUE		236204_at	TRUE
236308_at	TRUE		236308_at	TRUE
236313_at	TRUE		236313_at	TRUE
236330_at	TRUE		236330_at	TRUE
236333_at	TRUE		236333_at	TRUE
236343_at	TRUE		236343_at	TRUE
236401_at	TRUE		236401_at	TRUE
236592_at	TRUE		236592_at	TRUE
236638_at	TRUE		236638_at	TRUE
236646_at	TRUE		236646_at	TRUE
236739_at	TRUE		236739_at	TRUE
237223_at	TRUE		237223_at	TRUE
237322_at	TRUE		237322_at	TRUE
237442_at	TRUE		237442_at	TRUE
237450_at	TRUE		237450_at	TRUE
237452_at	TRUE		237452_at	TRUE
237571_at	TRUE		237571_at	TRUE
237623_at	TRUE		237623_at	TRUE
237823_at	TRUE		237823_at	TRUE
237973_at	TRUE		237973_at	TRUE
238013_at	TRUE		238013_at	TRUE
238063_at	TRUE		238063_at	TRUE
238126_at	TRUE		238126_at	TRUE
238135_at	TRUE		238135_at	TRUE
238151_at	TRUE		238151_at	TRUE
238178_at	TRUE		238178_at	TRUE
238194_at	TRUE		238194_at	TRUE
238206_at	TRUE		238206_at	TRUE
238365_s_at	TRUE		238365_s_at	TRUE
238427_at	TRUE		238427_at	TRUE
238436_s_at	TRUE		238436_s_at	TRUE
238444_at	TRUE		238444_at	TRUE
238490_at	TRUE		238490_at	TRUE
238512_at	TRUE		238512_at	TRUE
238591_at	TRUE		238591_at	TRUE
238623_at	TRUE		238623_at	TRUE
238661_at	TRUE		238661_at	TRUE
238668_at	TRUE		238668_at	TRUE
238669_at	TRUE		238669_at	TRUE
238789_at	TRUE		238789_at	TRUE
238975_at	TRUE		238975_at	TRUE
239021_at	TRUE		239021_at	TRUE
239024_at	TRUE		239024_at	TRUE
239027_at	TRUE		239027_at	TRUE
239031_at	TRUE		239031_at	TRUE
239168_at	TRUE		239168_at	TRUE
239229_at	TRUE		239229_at	TRUE
239235_at	TRUE		239235_at	TRUE
239250_at	TRUE		239250_at	TRUE
239275_at	TRUE		239275_at	TRUE
239283_at	TRUE		239283_at	TRUE
239293_at	TRUE		239293_at	TRUE
239294_at	TRUE		239294_at	TRUE
239358_at	TRUE		239358_at	TRUE
239407_at	TRUE		239407_at	TRUE
239448_at	TRUE		239448_at	TRUE
239525_at	TRUE		239525_at	TRUE
239606_at	TRUE		239606_at	TRUE
239678_at	TRUE		239678_at	TRUE
239682_at	TRUE		239682_at	TRUE
239729_at	TRUE		239729_at	TRUE
239903_at	TRUE		239903_at	TRUE
239984_at	TRUE		239984_at	TRUE
239992_at	TRUE		239992_at	TRUE
240011_at	TRUE		240011_at	TRUE
240037_at	TRUE		240037_at	TRUE
240041_at	TRUE		240041_at	TRUE
240064_at	TRUE		240064_at	TRUE
240065_at	TRUE		240065_at	TRUE
240574_at	TRUE		240574_at	TRUE
240673_at	TRUE		240673_at	TRUE
240703_s_at	TRUE		240703_s_at	TRUE
240841_at	TRUE		240841_at	TRUE
240861_at	TRUE		240861_at	TRUE
240974_at	TRUE		240974_at	TRUE
241068_at	TRUE		241068_at	TRUE
241365_at	TRUE		241365_at	TRUE
241389_at	TRUE		241389_at	TRUE
241393_at	TRUE		241393_at	TRUE
241398_at	TRUE		241398_at	TRUE
241434_at	TRUE		241434_at	TRUE
241470_x_at	TRUE		241470_x_at	TRUE
241583_x_at	TRUE		241583_x_at	TRUE
241612_at	TRUE		241612_at	TRUE
241730_at	TRUE		241730_at	TRUE
241742_at	TRUE		241742_at	TRUE
241763_s_at	TRUE		241763_s_at	TRUE
241808_at	TRUE		241808_at	TRUE
241812_at	TRUE		241812_at	TRUE
241891_at	TRUE		241891_at	TRUE
241947_at	TRUE		241947_at	TRUE
241986_at	TRUE		241986_at	TRUE
241991_at	TRUE		241991_at	TRUE
241999_at	TRUE		241999_at	TRUE
242082_at	TRUE		242082_at	TRUE
242091_at	TRUE		242091_at	TRUE
242123_at	TRUE		242123_at	TRUE
242193_at	TRUE		242193_at	TRUE
242263_at	TRUE		242263_at	TRUE
242285_at	TRUE		242285_at	TRUE
242451_x_at	TRUE		242451_x_at	TRUE
242487_at	TRUE		242487_at	TRUE
242499_at	TRUE		242499_at	TRUE
242523_at	TRUE		242523_at	TRUE
242600_at	TRUE		242600_at	TRUE
242618_at	TRUE		242618_at	TRUE
242640_at	TRUE		242640_at	TRUE
242761_s_at	TRUE		242761_s_at	TRUE
242794_at	TRUE		242794_at	TRUE
242870_at	TRUE		242870_at	TRUE
242907_at	TRUE		242907_at	TRUE
242931_at	TRUE		242931_at	TRUE
242953_at	TRUE		242953_at	TRUE
243027_at	TRUE		243027_at	TRUE
243061_at	TRUE		243061_at	TRUE
243099_at	TRUE		243099_at	TRUE
243430_at	TRUE		243430_at	TRUE
243504_at	TRUE		243504_at	TRUE
243543_at	TRUE		243543_at	TRUE
243549_at	TRUE		243549_at	TRUE
243658_at	TRUE		243658_at	TRUE
243665_s_at	TRUE		243665_s_at	TRUE
243666_at	TRUE		243666_at	TRUE
243681_at	TRUE		243681_at	TRUE
243747_at	TRUE		243747_at	TRUE
243813_at	TRUE		243813_at	TRUE
243836_at	TRUE		243836_at	TRUE
243871_at	TRUE		243871_at	TRUE
243872_at	TRUE		243872_at	TRUE
243929_at	TRUE		243929_at	TRUE
243967_at	TRUE		243967_at	TRUE
244029_at	TRUE		244029_at	TRUE
244050_at	TRUE		244050_at	TRUE
244061_at	TRUE		244061_at	TRUE
244071_at	TRUE		244071_at	TRUE
244099_at	TRUE		244099_at	TRUE
244184_at	TRUE		244184_at	TRUE
244208_at	TRUE		244208_at	TRUE
244227_at	TRUE		244227_at	TRUE
244251_at	TRUE		244251_at	TRUE
244352_at	TRUE		244352_at	TRUE
244398_x_at	TRUE		244398_x_at	TRUE
244413_at	TRUE		244413_at	TRUE
244435_at	TRUE		244435_at	TRUE
244609_at	TRUE		244609_at	TRUE
244650_at	TRUE		244650_at	TRUE
244662_at	TRUE		244662_at	TRUE
244664_at	TRUE		244664_at	TRUE
244795_at	TRUE		244795_at	TRUE
31845_at	TRUE		31845_at	TRUE
33197_at	TRUE		33197_at	TRUE
33760_at	TRUE		33760_at	TRUE
35666_at	TRUE		35666_at	TRUE
36030_at	TRUE		36030_at	TRUE
37012_at	TRUE		37012_at	TRUE
37549_g_at	TRUE		37549_g_at	TRUE
37892_at	TRUE		37892_at	TRUE
37996_s_at	TRUE		37996_s_at	TRUE
38149_at	TRUE		38149_at	TRUE
38269_at	TRUE		38269_at	TRUE
39891_at	TRUE		39891_at	TRUE
40020_at	TRUE		40020_at	TRUE
44783_s_at	TRUE		44783_s_at	TRUE
46167_at	TRUE		46167_at	TRUE
48659_at	TRUE		48659_at	TRUE
52078_at	TRUE		52078_at	TRUE
52164_at	TRUE		52164_at	TRUE
58367_s_at	TRUE		58367_s_at	TRUE
81737_at	TRUE		81737_at	TRUE
90610_at	TRUE		90610_at	TRUE
235355_at	FALSE
Both	1800
Parent Only	1
Transformed Only	0
Total	1801
% in Parent	0.001
% in Transformed	0
% in Only One	0.001
% in Both	0.999
