# Supplementary material for: Non-Gaussian Distributions Affect Identification of Expression Patterns, Functional Annotation, and Prospective Classification in Human Cancer Genomes
Source: PLoS One. 2012 Oct 31;7(10):e46935. doi: 10.1371/journal.pone.0046935 (PMC3485292; doi:10.1371/journal.pone.0046935)
Supplement: Table S6 — Differentially-Expressed Genes between Low-Grade Glioma Class 1 and Class 2, as identified by linear modeling (LIMMA). Affymetrix ID is the unique probeset identifier of the gene. The second column indicates whether each gene is present in the lists from both the parent (untransformed) and transformed (Box-Cox) distributions. (XLS) [file pone.0046935.s013.xls]

## Sheet: Table S6
Gene Calling by LIMMA (α=0.05)
Parent			Transformed
Affymetrix ID	In Both?		Affymetrix ID	In Both?
1294_at	TRUE		1294_at	TRUE
1552256_a_at	TRUE		1552256_a_at	TRUE
1552301_a_at	TRUE		1552301_a_at	TRUE
1552302_at	TRUE		1552302_at	TRUE
1552303_a_at	TRUE		1552303_a_at	TRUE
1552315_at	TRUE		1552315_at	TRUE
1552316_a_at	TRUE		1552316_a_at	TRUE
1552318_at	TRUE		1552318_at	TRUE
1552344_s_at	TRUE		1552344_s_at	TRUE
1552365_at	TRUE		1552365_at	TRUE
1552367_a_at	TRUE		1552367_a_at	TRUE
1552381_at	TRUE		1552381_at	TRUE
1552584_at	TRUE		1552584_at	TRUE
1552646_at	TRUE		1552646_at	TRUE
1552695_a_at	TRUE		1552695_a_at	TRUE
1552701_a_at	TRUE		1552701_a_at	TRUE
1552703_s_at	TRUE		1552703_s_at	TRUE
1552714_at	TRUE		1552714_at	TRUE
1552715_a_at	TRUE		1552715_a_at	TRUE
1552734_at	TRUE		1552734_at	TRUE
1552807_a_at	TRUE		1552807_a_at	TRUE
1553009_s_at	TRUE		1553009_s_at	TRUE
1553043_a_at	TRUE		1553043_a_at	TRUE
1553268_at	TRUE		1553268_at	TRUE
1553286_at	TRUE		1553286_at	TRUE
1553297_a_at	TRUE		1553297_a_at	TRUE
1553350_at	TRUE		1553350_at	TRUE
1553410_a_at	TRUE		1553410_a_at	TRUE
1553415_at	TRUE		1553415_at	TRUE
1553422_s_at	TRUE		1553422_s_at	TRUE
1553654_at	TRUE		1553654_at	TRUE
1553732_s_at	TRUE		1553732_s_at	TRUE
1553764_a_at	TRUE		1553764_a_at	TRUE
1553787_at	TRUE		1553787_at	TRUE
1553796_at	TRUE		1553796_at	TRUE
1553797_a_at	TRUE		1553797_a_at	TRUE
1553864_at	TRUE		1553864_at	TRUE
1553883_at	TRUE		1553883_at	TRUE
1553885_x_at	TRUE		1553885_x_at	TRUE
1553954_at	TRUE		1553954_at	TRUE
1553962_s_at	TRUE		1553962_s_at	TRUE
1553993_s_at	TRUE		1553993_s_at	TRUE
1553997_a_at	TRUE		1553997_a_at	TRUE
1554008_at	TRUE		1554008_at	TRUE
1554034_a_at	TRUE		1554034_a_at	TRUE
1554060_s_at	TRUE		1554060_s_at	TRUE
1554099_a_at	TRUE		1554099_a_at	TRUE
1554127_s_at	TRUE		1554127_s_at	TRUE
1554140_at	TRUE		1554140_at	TRUE
1554141_s_at	TRUE		1554141_s_at	TRUE
1554205_s_at	TRUE		1554205_s_at	TRUE
1554240_a_at	TRUE		1554240_a_at	TRUE
1554251_at	TRUE		1554251_at	TRUE
1554285_at	TRUE		1554285_at	TRUE
1554322_a_at	TRUE		1554322_a_at	TRUE
1554328_at	TRUE		1554328_at	TRUE
1554406_a_at	TRUE		1554406_a_at	TRUE
1554448_at	TRUE		1554448_at	TRUE
1554470_s_at	TRUE		1554470_s_at	TRUE
1554500_a_at	TRUE		1554500_a_at	TRUE
1554503_a_at	TRUE		1554503_a_at	TRUE
1554524_a_at	TRUE		1554524_a_at	TRUE
1554526_at	TRUE		1554526_at	TRUE
1554530_at	TRUE		1554530_at	TRUE
1554592_a_at	TRUE		1554592_a_at	TRUE
1554607_at	TRUE		1554607_at	TRUE
1554633_a_at	TRUE		1554633_a_at	TRUE
1554637_a_at	TRUE		1554637_a_at	TRUE
1554663_a_at	TRUE		1554663_a_at	TRUE
1554675_a_at	TRUE		1554675_a_at	TRUE
1554717_a_at	TRUE		1554717_a_at	TRUE
1554791_a_at	TRUE		1554791_a_at	TRUE
1554873_at	TRUE		1554873_at	TRUE
1554883_a_at	TRUE		1554883_a_at	TRUE
1554899_s_at	TRUE		1554899_s_at	TRUE
1555024_at	TRUE		1555024_at	TRUE
1555097_a_at	TRUE		1555097_a_at	TRUE
1555123_at	TRUE		1555123_at	TRUE
1555146_at	TRUE		1555146_at	TRUE
1555202_a_at	TRUE		1555202_a_at	TRUE
1555230_a_at	TRUE		1555230_a_at	TRUE
1555240_s_at	TRUE		1555240_s_at	TRUE
1555266_a_at	TRUE		1555266_a_at	TRUE
1555279_at	TRUE		1555279_at	TRUE
1555281_x_at	TRUE		1555281_x_at	TRUE
1555313_a_at	TRUE		1555313_a_at	TRUE
1555316_a_at	TRUE		1555316_a_at	TRUE
1555330_at	TRUE		1555330_at	TRUE
1555349_a_at	TRUE		1555349_a_at	TRUE
1555486_a_at	TRUE		1555486_a_at	TRUE
1555514_a_at	TRUE		1555514_a_at	TRUE
1555557_a_at	TRUE		1555557_a_at	TRUE
1555562_a_at	TRUE		1555562_a_at	TRUE
1555575_a_at	TRUE		1555575_a_at	TRUE
1555600_s_at	TRUE		1555600_s_at	TRUE
1555638_a_at	TRUE		1555638_a_at	TRUE
1555694_a_at	TRUE		1555694_a_at	TRUE
1555735_a_at	TRUE		1555735_a_at	TRUE
1555736_a_at	TRUE		1555736_a_at	TRUE
1555756_a_at	TRUE		1555756_a_at	TRUE
1555765_a_at	TRUE		1555765_a_at	TRUE
1555781_at	TRUE		1555781_at	TRUE
1555783_x_at	TRUE		1555783_x_at	TRUE
1555801_s_at	TRUE		1555801_s_at	TRUE
1555812_a_at	TRUE		1555812_a_at	TRUE
1555830_s_at	TRUE		1555830_s_at	TRUE
1555832_s_at	TRUE		1555832_s_at	TRUE
1555882_at	TRUE		1555882_at	TRUE
1555883_s_at	TRUE		1555883_s_at	TRUE
1555900_at	TRUE		1555900_at	TRUE
1555935_s_at	TRUE		1555935_s_at	TRUE
1555958_at	TRUE		1555958_at	TRUE
1556017_at	TRUE		1556017_at	TRUE
1556029_s_at	TRUE		1556029_s_at	TRUE
1556034_s_at	TRUE		1556034_s_at	TRUE
1556046_a_at	TRUE		1556046_a_at	TRUE
1556147_at	TRUE		1556147_at	TRUE
1556148_s_at	TRUE		1556148_s_at	TRUE
1556186_s_at	TRUE		1556186_s_at	TRUE
1556236_at	TRUE		1556236_at	TRUE
1556331_a_at	TRUE		1556331_a_at	TRUE
1556332_at	TRUE		1556332_at	TRUE
1556351_at	TRUE		1556351_at	TRUE
1556444_a_at	TRUE		1556444_a_at	TRUE
1556457_s_at	TRUE		1556457_s_at	TRUE
1556471_at	TRUE		1556471_at	TRUE
1556583_a_at	TRUE		1556583_a_at	TRUE
1556629_a_at	TRUE		1556629_a_at	TRUE
1556641_at	TRUE		1556641_at	TRUE
1556730_at	TRUE		1556730_at	TRUE
1556760_a_at	TRUE		1556760_a_at	TRUE
1556763_at	TRUE		1556763_at	TRUE
1556940_at	TRUE		1556940_at	TRUE
1556941_a_at	TRUE		1556941_a_at	TRUE
1557073_s_at	TRUE		1557073_s_at	TRUE
1557098_s_at	TRUE		1557098_s_at	TRUE
1557122_s_at	TRUE		1557122_s_at	TRUE
1557181_s_at	TRUE		1557181_s_at	TRUE
1557267_s_at	TRUE		1557267_s_at	TRUE
1557302_at	TRUE		1557302_at	TRUE
1557326_at	TRUE		1557326_at	TRUE
1557346_a_at	TRUE		1557346_a_at	TRUE
1557352_at	TRUE		1557352_at	TRUE
1557415_s_at	TRUE		1557415_s_at	TRUE
1557422_at	TRUE		1557422_at	TRUE
1557433_at	TRUE		1557433_at	TRUE
1557451_at	TRUE		1557451_at	TRUE
1557475_at	TRUE		1557475_at	TRUE
1557567_a_at	TRUE		1557567_a_at	TRUE
1557637_at	TRUE		1557637_at	TRUE
1557644_at	TRUE		1557644_at	TRUE
1557720_s_at	TRUE		1557720_s_at	TRUE
1557746_at	TRUE		1557746_at	TRUE
1557924_s_at	TRUE		1557924_s_at	TRUE
1558034_s_at	TRUE		1558034_s_at	TRUE
1558041_a_at	TRUE		1558041_a_at	TRUE
1558044_s_at	TRUE		1558044_s_at	TRUE
1558046_x_at	TRUE		1558046_x_at	TRUE
1558122_s_at	TRUE		1558122_s_at	TRUE
1558144_at	TRUE		1558144_at	TRUE
1558236_at	TRUE		1558236_at	TRUE
1558237_x_at	TRUE		1558237_x_at	TRUE
1558463_s_at	TRUE		1558463_s_at	TRUE
1558473_at	TRUE		1558473_at	TRUE
1558672_at	TRUE		1558672_at	TRUE
1558705_at	TRUE		1558705_at	TRUE
1558706_a_at	TRUE		1558706_a_at	TRUE
1558725_at	TRUE		1558725_at	TRUE
1559023_a_at	TRUE		1559023_a_at	TRUE
1559034_at	TRUE		1559034_at	TRUE
1559051_s_at	TRUE		1559051_s_at	TRUE
1559159_at	TRUE		1559159_at	TRUE
1559203_s_at	TRUE		1559203_s_at	TRUE
1559342_a_at	TRUE		1559342_a_at	TRUE
1559351_at	TRUE		1559351_at	TRUE
1559360_at	TRUE		1559360_at	TRUE
1559545_at	TRUE		1559545_at	TRUE
1559584_a_at	TRUE		1559584_a_at	TRUE
1559821_at	TRUE		1559821_at	TRUE
1559946_s_at	TRUE		1559946_s_at	TRUE
1559979_at	TRUE		1559979_at	TRUE
1560019_at	TRUE		1560019_at	TRUE
1560068_a_at	TRUE		1560068_a_at	TRUE
1560094_at	TRUE		1560094_at	TRUE
1560108_at	TRUE		1560108_at	TRUE
1560142_at	TRUE		1560142_at	TRUE
1560250_s_at	TRUE		1560250_s_at	TRUE
1560265_at	TRUE		1560265_at	TRUE
1560316_s_at	TRUE		1560316_s_at	TRUE
1560433_at	TRUE		1560433_at	TRUE
1560482_at	TRUE		1560482_at	TRUE
1560503_a_at	TRUE		1560503_a_at	TRUE
1560648_s_at	TRUE		1560648_s_at	TRUE
1560692_at	TRUE		1560692_at	TRUE
1560703_at	TRUE		1560703_at	TRUE
1560734_at	TRUE		1560734_at	TRUE
1561158_at	TRUE		1561158_at	TRUE
1561642_at	TRUE		1561642_at	TRUE
1561726_s_at	TRUE		1561726_s_at	TRUE
1562240_at	TRUE		1562240_at	TRUE
1562275_at	TRUE		1562275_at	TRUE
1562380_at	TRUE		1562380_at	TRUE
1562443_at	TRUE		1562443_at	TRUE
1562458_at	TRUE		1562458_at	TRUE
1562940_at	TRUE		1562940_at	TRUE
1562991_at	TRUE		1562991_at	TRUE
1563187_at	TRUE		1563187_at	TRUE
1563321_s_at	TRUE		1563321_s_at	TRUE
1563680_at	TRUE		1563680_at	TRUE
1563809_a_at	TRUE		1563809_a_at	TRUE
1564807_at	TRUE		1564807_at	TRUE
1564856_s_at	TRUE		1564856_s_at	TRUE
1565034_s_at	TRUE		1565034_s_at	TRUE
1565690_at	TRUE		1565690_at	TRUE
1565833_at	TRUE		1565833_at	TRUE
1565951_s_at	TRUE		1565951_s_at	TRUE
1566108_at	TRUE		1566108_at	TRUE
1566324_a_at	TRUE		1566324_a_at	TRUE
1566513_a_at	TRUE		1566513_a_at	TRUE
1566772_at	TRUE		1566772_at	TRUE
1566901_at	TRUE		1566901_at	TRUE
1567628_at	TRUE		1567628_at	TRUE
1568612_at	TRUE		1568612_at	TRUE
1568617_a_at	TRUE		1568617_a_at	TRUE
1568619_s_at	TRUE		1568619_s_at	TRUE
1568625_at	TRUE		1568625_at	TRUE
1568656_at	TRUE		1568656_at	TRUE
1568791_s_at	TRUE		1568791_s_at	TRUE
1568870_at	TRUE		1568870_at	TRUE
1568873_at	TRUE		1568873_at	TRUE
1568931_at	TRUE		1568931_at	TRUE
1568934_at	TRUE		1568934_at	TRUE
1569146_s_at	TRUE		1569146_s_at	TRUE
1569631_at	TRUE		1569631_at	TRUE
1569652_at	TRUE		1569652_at	TRUE
1569656_at	TRUE		1569656_at	TRUE
1569998_at	TRUE		1569998_at	TRUE
1570107_at	TRUE		1570107_at	TRUE
1570136_at	TRUE		1570136_at	TRUE
1570190_at	TRUE		1570190_at	TRUE
1570339_x_at	TRUE		1570339_x_at	TRUE
1570395_a_at	TRUE		1570395_a_at	TRUE
1570397_x_at	TRUE		1570397_x_at	TRUE
200001_at	TRUE		200001_at	TRUE
200070_at	TRUE		200070_at	TRUE
200600_at	TRUE		200600_at	TRUE
200601_at	TRUE		200601_at	TRUE
200620_at	TRUE		200620_at	TRUE
200625_s_at	TRUE		200625_s_at	TRUE
200632_s_at	TRUE		200632_s_at	TRUE
200649_at	TRUE		200649_at	TRUE
200650_s_at	TRUE		200650_s_at	TRUE
200660_at	TRUE		200660_at	TRUE
200686_s_at	TRUE		200686_s_at	TRUE
200696_s_at	TRUE		200696_s_at	TRUE
200758_s_at	TRUE		200758_s_at	TRUE
200759_x_at	TRUE		200759_x_at	TRUE
200782_at	TRUE		200782_at	TRUE
200791_s_at	TRUE		200791_s_at	TRUE
200813_s_at	TRUE		200813_s_at	TRUE
200827_at	TRUE		200827_at	TRUE
200859_x_at	TRUE		200859_x_at	TRUE
200872_at	TRUE		200872_at	TRUE
200878_at	TRUE		200878_at	TRUE
200879_s_at	TRUE		200879_s_at	TRUE
200885_at	TRUE		200885_at	TRUE
200902_at	TRUE		200902_at	TRUE
200904_at	TRUE		200904_at	TRUE
200905_x_at	TRUE		200905_x_at	TRUE
200919_at	TRUE		200919_at	TRUE
200922_at	TRUE		200922_at	TRUE
200931_s_at	TRUE		200931_s_at	TRUE
200975_at	TRUE		200975_at	TRUE
201003_x_at	TRUE		201003_x_at	TRUE
201012_at	TRUE		201012_at	TRUE
201064_s_at	TRUE		201064_s_at	TRUE
201125_s_at	TRUE		201125_s_at	TRUE
201137_s_at	TRUE		201137_s_at	TRUE
201155_s_at	TRUE		201155_s_at	TRUE
201160_s_at	TRUE		201160_s_at	TRUE
201161_s_at	TRUE		201161_s_at	TRUE
201177_s_at	TRUE		201177_s_at	TRUE
201180_s_at	TRUE		201180_s_at	TRUE
201183_s_at	TRUE		201183_s_at	TRUE
201209_at	TRUE		201209_at	TRUE
201214_s_at	TRUE		201214_s_at	TRUE
201215_at	TRUE		201215_at	TRUE
201224_s_at	TRUE		201224_s_at	TRUE
201225_s_at	TRUE		201225_s_at	TRUE
201247_at	TRUE		201247_at	TRUE
201275_at	TRUE		201275_at	TRUE
201288_at	TRUE		201288_at	TRUE
201309_x_at	TRUE		201309_x_at	TRUE
201310_s_at	TRUE		201310_s_at	TRUE
201315_x_at	TRUE		201315_x_at	TRUE
201324_at	TRUE		201324_at	TRUE
201325_s_at	TRUE		201325_s_at	TRUE
201336_at	TRUE		201336_at	TRUE
201339_s_at	TRUE		201339_s_at	TRUE
201356_at	TRUE		201356_at	TRUE
201357_s_at	TRUE		201357_s_at	TRUE
201361_at	TRUE		201361_at	TRUE
201367_s_at	TRUE		201367_s_at	TRUE
201368_at	TRUE		201368_at	TRUE
201369_s_at	TRUE		201369_s_at	TRUE
201370_s_at	TRUE		201370_s_at	TRUE
201419_at	TRUE		201419_at	TRUE
201420_s_at	TRUE		201420_s_at	TRUE
201421_s_at	TRUE		201421_s_at	TRUE
201426_s_at	TRUE		201426_s_at	TRUE
201445_at	TRUE		201445_at	TRUE
201464_x_at	TRUE		201464_x_at	TRUE
201465_s_at	TRUE		201465_s_at	TRUE
201466_s_at	TRUE		201466_s_at	TRUE
201481_s_at	TRUE		201481_s_at	TRUE
201487_at	TRUE		201487_at	TRUE
201493_s_at	TRUE		201493_s_at	TRUE
201516_at	TRUE		201516_at	TRUE
201535_at	TRUE		201535_at	TRUE
201590_x_at	TRUE		201590_x_at	TRUE
201598_s_at	TRUE		201598_s_at	TRUE
201601_x_at	TRUE		201601_x_at	TRUE
201625_s_at	TRUE		201625_s_at	TRUE
201626_at	TRUE		201626_at	TRUE
201627_s_at	TRUE		201627_s_at	TRUE
201630_s_at	TRUE		201630_s_at	TRUE
201641_at	TRUE		201641_at	TRUE
201696_at	TRUE		201696_at	TRUE
201720_s_at	TRUE		201720_s_at	TRUE
201721_s_at	TRUE		201721_s_at	TRUE
201743_at	TRUE		201743_at	TRUE
201770_at	TRUE		201770_at	TRUE
201778_s_at	TRUE		201778_s_at	TRUE
201804_x_at	TRUE		201804_x_at	TRUE
201838_s_at	TRUE		201838_s_at	TRUE
201850_at	TRUE		201850_at	TRUE
201883_s_at	TRUE		201883_s_at	TRUE
201887_at	TRUE		201887_at	TRUE
201888_s_at	TRUE		201888_s_at	TRUE
201932_at	TRUE		201932_at	TRUE
201935_s_at	TRUE		201935_s_at	TRUE
201936_s_at	TRUE		201936_s_at	TRUE
201948_at	TRUE		201948_at	TRUE
201949_x_at	TRUE		201949_x_at	TRUE
201950_x_at	TRUE		201950_x_at	TRUE
201954_at	TRUE		201954_at	TRUE
201997_s_at	TRUE		201997_s_at	TRUE
201998_at	TRUE		201998_at	TRUE
202022_at	TRUE		202022_at	TRUE
202023_at	TRUE		202023_at	TRUE
202033_s_at	TRUE		202033_s_at	TRUE
202034_x_at	TRUE		202034_x_at	TRUE
202057_at	TRUE		202057_at	TRUE
202067_s_at	TRUE		202067_s_at	TRUE
202068_s_at	TRUE		202068_s_at	TRUE
202074_s_at	TRUE		202074_s_at	TRUE
202093_s_at	TRUE		202093_s_at	TRUE
202098_s_at	TRUE		202098_s_at	TRUE
202108_at	TRUE		202108_at	TRUE
202111_at	TRUE		202111_at	TRUE
202115_s_at	TRUE		202115_s_at	TRUE
202120_x_at	TRUE		202120_x_at	TRUE
202132_at	TRUE		202132_at	TRUE
202133_at	TRUE		202133_at	TRUE
202150_s_at	TRUE		202150_s_at	TRUE
202152_x_at	TRUE		202152_x_at	TRUE
202153_s_at	TRUE		202153_s_at	TRUE
202193_at	TRUE		202193_at	TRUE
202194_at	TRUE		202194_at	TRUE
202201_at	TRUE		202201_at	TRUE
202202_s_at	TRUE		202202_s_at	TRUE
202205_at	TRUE		202205_at	TRUE
202241_at	TRUE		202241_at	TRUE
202252_at	TRUE		202252_at	TRUE
202260_s_at	TRUE		202260_s_at	TRUE
202262_x_at	TRUE		202262_x_at	TRUE
202264_s_at	TRUE		202264_s_at	TRUE
202269_x_at	TRUE		202269_x_at	TRUE
202270_at	TRUE		202270_at	TRUE
202288_at	TRUE		202288_at	TRUE
202295_s_at	TRUE		202295_s_at	TRUE
202297_s_at	TRUE		202297_s_at	TRUE
202299_s_at	TRUE		202299_s_at	TRUE
202336_s_at	TRUE		202336_s_at	TRUE
202362_at	TRUE		202362_at	TRUE
202365_at	TRUE		202365_at	TRUE
202368_s_at	TRUE		202368_s_at	TRUE
202377_at	TRUE		202377_at	TRUE
202391_at	TRUE		202391_at	TRUE
202408_s_at	TRUE		202408_s_at	TRUE
202412_s_at	TRUE		202412_s_at	TRUE
202443_x_at	TRUE		202443_x_at	TRUE
202445_s_at	TRUE		202445_s_at	TRUE
202457_s_at	TRUE		202457_s_at	TRUE
202464_s_at	TRUE		202464_s_at	TRUE
202470_s_at	TRUE		202470_s_at	TRUE
202475_at	TRUE		202475_at	TRUE
202481_at	TRUE		202481_at	TRUE
202502_at	TRUE		202502_at	TRUE
202503_s_at	TRUE		202503_s_at	TRUE
202507_s_at	TRUE		202507_s_at	TRUE
202508_s_at	TRUE		202508_s_at	TRUE
202514_at	TRUE		202514_at	TRUE
202515_at	TRUE		202515_at	TRUE
202516_s_at	TRUE		202516_s_at	TRUE
202522_at	TRUE		202522_at	TRUE
202528_at	TRUE		202528_at	TRUE
202539_s_at	TRUE		202539_s_at	TRUE
202540_s_at	TRUE		202540_s_at	TRUE
202546_at	TRUE		202546_at	TRUE
202553_s_at	TRUE		202553_s_at	TRUE
202564_x_at	TRUE		202564_x_at	TRUE
202619_s_at	TRUE		202619_s_at	TRUE
202620_s_at	TRUE		202620_s_at	TRUE
202621_at	TRUE		202621_at	TRUE
202625_at	TRUE		202625_at	TRUE
202626_s_at	TRUE		202626_s_at	TRUE
202636_at	TRUE		202636_at	TRUE
202646_s_at	TRUE		202646_s_at	TRUE
202664_at	TRUE		202664_at	TRUE
202672_s_at	TRUE		202672_s_at	TRUE
202686_s_at	TRUE		202686_s_at	TRUE
202687_s_at	TRUE		202687_s_at	TRUE
202688_at	TRUE		202688_at	TRUE
202712_s_at	TRUE		202712_s_at	TRUE
202748_at	TRUE		202748_at	TRUE
202754_at	TRUE		202754_at	TRUE
202770_s_at	TRUE		202770_s_at	TRUE
202772_at	TRUE		202772_at	TRUE
202803_s_at	TRUE		202803_s_at	TRUE
202819_s_at	TRUE		202819_s_at	TRUE
202833_s_at	TRUE		202833_s_at	TRUE
202838_at	TRUE		202838_at	TRUE
202856_s_at	TRUE		202856_s_at	TRUE
202863_at	TRUE		202863_at	TRUE
202864_s_at	TRUE		202864_s_at	TRUE
202868_s_at	TRUE		202868_s_at	TRUE
202901_x_at	TRUE		202901_x_at	TRUE
202902_s_at	TRUE		202902_s_at	TRUE
202934_at	TRUE		202934_at	TRUE
202939_at	TRUE		202939_at	TRUE
202943_s_at	TRUE		202943_s_at	TRUE
202944_at	TRUE		202944_at	TRUE
202947_s_at	TRUE		202947_s_at	TRUE
202950_at	TRUE		202950_at	TRUE
202951_at	TRUE		202951_at	TRUE
202953_at	TRUE		202953_at	TRUE
202957_at	TRUE		202957_at	TRUE
202990_at	TRUE		202990_at	TRUE
202997_s_at	TRUE		202997_s_at	TRUE
203000_at	TRUE		203000_at	TRUE
203001_s_at	TRUE		203001_s_at	TRUE
203020_at	TRUE		203020_at	TRUE
203027_s_at	TRUE		203027_s_at	TRUE
203028_s_at	TRUE		203028_s_at	TRUE
203030_s_at	TRUE		203030_s_at	TRUE
203055_s_at	TRUE		203055_s_at	TRUE
203068_at	TRUE		203068_at	TRUE
203073_at	TRUE		203073_at	TRUE
203085_s_at	TRUE		203085_s_at	TRUE
203104_at	TRUE		203104_at	TRUE
203145_at	TRUE		203145_at	TRUE
203146_s_at	TRUE		203146_s_at	TRUE
203175_at	TRUE		203175_at	TRUE
203178_at	TRUE		203178_at	TRUE
203185_at	TRUE		203185_at	TRUE
203197_s_at	TRUE		203197_s_at	TRUE
203205_at	TRUE		203205_at	TRUE
203208_s_at	TRUE		203208_s_at	TRUE
203221_at	TRUE		203221_at	TRUE
203236_s_at	TRUE		203236_s_at	TRUE
203240_at	TRUE		203240_at	TRUE
203248_at	TRUE		203248_at	TRUE
203254_s_at	TRUE		203254_s_at	TRUE
203263_s_at	TRUE		203263_s_at	TRUE
203264_s_at	TRUE		203264_s_at	TRUE
203266_s_at	TRUE		203266_s_at	TRUE
203267_s_at	TRUE		203267_s_at	TRUE
203268_s_at	TRUE		203268_s_at	TRUE
203271_s_at	TRUE		203271_s_at	TRUE
203277_at	TRUE		203277_at	TRUE
203282_at	TRUE		203282_at	TRUE
203283_s_at	TRUE		203283_s_at	TRUE
203284_s_at	TRUE		203284_s_at	TRUE
203285_s_at	TRUE		203285_s_at	TRUE
203310_at	TRUE		203310_at	TRUE
203313_s_at	TRUE		203313_s_at	TRUE
203317_at	TRUE		203317_at	TRUE
203320_at	TRUE		203320_at	TRUE
203331_s_at	TRUE		203331_s_at	TRUE
203332_s_at	TRUE		203332_s_at	TRUE
203339_at	TRUE		203339_at	TRUE
203340_s_at	TRUE		203340_s_at	TRUE
203345_s_at	TRUE		203345_s_at	TRUE
203359_s_at	TRUE		203359_s_at	TRUE
203360_s_at	TRUE		203360_s_at	TRUE
203379_at	TRUE		203379_at	TRUE
203388_at	TRUE		203388_at	TRUE
203389_at	TRUE		203389_at	TRUE
203390_s_at	TRUE		203390_s_at	TRUE
203416_at	TRUE		203416_at	TRUE
203434_s_at	TRUE		203434_s_at	TRUE
203435_s_at	TRUE		203435_s_at	TRUE
203442_x_at	TRUE		203442_x_at	TRUE
203445_s_at	TRUE		203445_s_at	TRUE
203454_s_at	TRUE		203454_s_at	TRUE
203470_s_at	TRUE		203470_s_at	TRUE
203471_s_at	TRUE		203471_s_at	TRUE
203473_at	TRUE		203473_at	TRUE
203474_at	TRUE		203474_at	TRUE
203476_at	TRUE		203476_at	TRUE
203490_at	TRUE		203490_at	TRUE
203502_at	TRUE		203502_at	TRUE
203503_s_at	TRUE		203503_s_at	TRUE
203505_at	TRUE		203505_at	TRUE
203507_at	TRUE		203507_at	TRUE
203508_at	TRUE		203508_at	TRUE
203511_s_at	TRUE		203511_s_at	TRUE
203512_at	TRUE		203512_at	TRUE
203527_s_at	TRUE		203527_s_at	TRUE
203547_at	TRUE		203547_at	TRUE
203561_at	TRUE		203561_at	TRUE
203567_s_at	TRUE		203567_s_at	TRUE
203568_s_at	TRUE		203568_s_at	TRUE
203576_at	TRUE		203576_at	TRUE
203591_s_at	TRUE		203591_s_at	TRUE
203623_at	TRUE		203623_at	TRUE
203643_at	TRUE		203643_at	TRUE
203646_at	TRUE		203646_at	TRUE
203665_at	TRUE		203665_at	TRUE
203703_s_at	TRUE		203703_s_at	TRUE
203719_at	TRUE		203719_at	TRUE
203720_s_at	TRUE		203720_s_at	TRUE
203722_at	TRUE		203722_at	TRUE
203739_at	TRUE		203739_at	TRUE
203741_s_at	TRUE		203741_s_at	TRUE
203748_x_at	TRUE		203748_x_at	TRUE
203797_at	TRUE		203797_at	TRUE
203798_s_at	TRUE		203798_s_at	TRUE
203810_at	TRUE		203810_at	TRUE
203818_s_at	TRUE		203818_s_at	TRUE
203838_s_at	TRUE		203838_s_at	TRUE
203857_s_at	TRUE		203857_s_at	TRUE
203900_at	TRUE		203900_at	TRUE
203911_at	TRUE		203911_at	TRUE
203922_s_at	TRUE		203922_s_at	TRUE
203923_s_at	TRUE		203923_s_at	TRUE
203932_at	TRUE		203932_at	TRUE
203958_s_at	TRUE		203958_s_at	TRUE
203959_s_at	TRUE		203959_s_at	TRUE
203998_s_at	TRUE		203998_s_at	TRUE
203999_at	TRUE		203999_at	TRUE
204006_s_at	TRUE		204006_s_at	TRUE
204007_at	TRUE		204007_at	TRUE
204034_at	TRUE		204034_at	TRUE
204039_at	TRUE		204039_at	TRUE
204046_at	TRUE		204046_at	TRUE
204057_at	TRUE		204057_at	TRUE
204068_at	TRUE		204068_at	TRUE
204070_at	TRUE		204070_at	TRUE
204074_s_at	TRUE		204074_s_at	TRUE
204075_s_at	TRUE		204075_s_at	TRUE
204081_at	TRUE		204081_at	TRUE
204104_at	TRUE		204104_at	TRUE
204120_s_at	TRUE		204120_s_at	TRUE
204122_at	TRUE		204122_at	TRUE
204132_s_at	TRUE		204132_s_at	TRUE
204134_at	TRUE		204134_at	TRUE
204140_at	TRUE		204140_at	TRUE
204153_s_at	TRUE		204153_s_at	TRUE
204158_s_at	TRUE		204158_s_at	TRUE
204164_at	TRUE		204164_at	TRUE
204168_at	TRUE		204168_at	TRUE
204175_at	TRUE		204175_at	TRUE
204190_at	TRUE		204190_at	TRUE
204192_at	TRUE		204192_at	TRUE
204197_s_at	TRUE		204197_s_at	TRUE
204205_at	TRUE		204205_at	TRUE
204214_s_at	TRUE		204214_s_at	TRUE
204215_at	TRUE		204215_at	TRUE
204220_at	TRUE		204220_at	TRUE
204225_at	TRUE		204225_at	TRUE
204226_at	TRUE		204226_at	TRUE
204228_at	TRUE		204228_at	TRUE
204229_at	TRUE		204229_at	TRUE
204230_s_at	TRUE		204230_s_at	TRUE
204232_at	TRUE		204232_at	TRUE
204236_at	TRUE		204236_at	TRUE
204249_s_at	TRUE		204249_s_at	TRUE
204260_at	TRUE		204260_at	TRUE
204264_at	TRUE		204264_at	TRUE
204265_s_at	TRUE		204265_s_at	TRUE
204270_at	TRUE		204270_at	TRUE
204316_at	TRUE		204316_at	TRUE
204319_s_at	TRUE		204319_s_at	TRUE
204320_at	TRUE		204320_at	TRUE
204336_s_at	TRUE		204336_s_at	TRUE
204337_at	TRUE		204337_at	TRUE
204338_s_at	TRUE		204338_s_at	TRUE
204339_s_at	TRUE		204339_s_at	TRUE
204369_at	TRUE		204369_at	TRUE
204411_at	TRUE		204411_at	TRUE
204412_s_at	TRUE		204412_s_at	TRUE
204425_at	TRUE		204425_at	TRUE
204430_s_at	TRUE		204430_s_at	TRUE
204446_s_at	TRUE		204446_s_at	TRUE
204463_s_at	TRUE		204463_s_at	TRUE
204464_s_at	TRUE		204464_s_at	TRUE
204465_s_at	TRUE		204465_s_at	TRUE
204472_at	TRUE		204472_at	TRUE
204487_s_at	TRUE		204487_s_at	TRUE
204489_s_at	TRUE		204489_s_at	TRUE
204490_s_at	TRUE		204490_s_at	TRUE
204493_at	TRUE		204493_at	TRUE
204494_s_at	TRUE		204494_s_at	TRUE
204495_s_at	TRUE		204495_s_at	TRUE
204505_s_at	TRUE		204505_s_at	TRUE
204573_at	TRUE		204573_at	TRUE
204584_at	TRUE		204584_at	TRUE
204585_s_at	TRUE		204585_s_at	TRUE
204588_s_at	TRUE		204588_s_at	TRUE
204612_at	TRUE		204612_at	TRUE
204613_at	TRUE		204613_at	TRUE
204624_at	TRUE		204624_at	TRUE
204639_at	TRUE		204639_at	TRUE
204670_x_at	TRUE		204670_x_at	TRUE
204685_s_at	TRUE		204685_s_at	TRUE
204689_at	TRUE		204689_at	TRUE
204697_s_at	TRUE		204697_s_at	TRUE
204718_at	TRUE		204718_at	TRUE
204722_at	TRUE		204722_at	TRUE
204723_at	TRUE		204723_at	TRUE
204729_s_at	TRUE		204729_s_at	TRUE
204737_s_at	TRUE		204737_s_at	TRUE
204743_at	TRUE		204743_at	TRUE
204749_at	TRUE		204749_at	TRUE
204773_at	TRUE		204773_at	TRUE
204786_s_at	TRUE		204786_s_at	TRUE
204787_at	TRUE		204787_at	TRUE
204811_s_at	TRUE		204811_s_at	TRUE
204813_at	TRUE		204813_at	TRUE
204834_at	TRUE		204834_at	TRUE
204846_at	TRUE		204846_at	TRUE
204869_at	TRUE		204869_at	TRUE
204870_s_at	TRUE		204870_s_at	TRUE
204882_at	TRUE		204882_at	TRUE
204897_at	TRUE		204897_at	TRUE
204908_s_at	TRUE		204908_s_at	TRUE
204912_at	TRUE		204912_at	TRUE
204923_at	TRUE		204923_at	TRUE
204928_s_at	TRUE		204928_s_at	TRUE
204945_at	TRUE		204945_at	TRUE
204953_at	TRUE		204953_at	TRUE
204959_at	TRUE		204959_at	TRUE
204961_s_at	TRUE		204961_s_at	TRUE
204989_s_at	TRUE		204989_s_at	TRUE
204990_s_at	TRUE		204990_s_at	TRUE
205002_at	TRUE		205002_at	TRUE
205039_s_at	TRUE		205039_s_at	TRUE
205051_s_at	TRUE		205051_s_at	TRUE
205087_at	TRUE		205087_at	TRUE
205095_s_at	TRUE		205095_s_at	TRUE
205098_at	TRUE		205098_at	TRUE
205099_s_at	TRUE		205099_s_at	TRUE
205111_s_at	TRUE		205111_s_at	TRUE
205112_at	TRUE		205112_at	TRUE
205113_at	TRUE		205113_at	TRUE
205119_s_at	TRUE		205119_s_at	TRUE
205128_x_at	TRUE		205128_x_at	TRUE
205140_at	TRUE		205140_at	TRUE
205141_at	TRUE		205141_at	TRUE
205143_at	TRUE		205143_at	TRUE
205147_x_at	TRUE		205147_x_at	TRUE
205152_at	TRUE		205152_at	TRUE
205158_at	TRUE		205158_at	TRUE
205159_at	TRUE		205159_at	TRUE
205165_at	TRUE		205165_at	TRUE
205173_x_at	TRUE		205173_x_at	TRUE
205176_s_at	TRUE		205176_s_at	TRUE
205184_at	TRUE		205184_at	TRUE
205186_at	TRUE		205186_at	TRUE
205230_at	TRUE		205230_at	TRUE
205232_s_at	TRUE		205232_s_at	TRUE
205233_s_at	TRUE		205233_s_at	TRUE
205234_at	TRUE		205234_at	TRUE
205245_at	TRUE		205245_at	TRUE
205263_at	TRUE		205263_at	TRUE
205264_at	TRUE		205264_at	TRUE
205269_at	TRUE		205269_at	TRUE
205270_s_at	TRUE		205270_s_at	TRUE
205282_at	TRUE		205282_at	TRUE
205285_s_at	TRUE		205285_s_at	TRUE
205288_at	TRUE		205288_at	TRUE
205289_at	TRUE		205289_at	TRUE
205290_s_at	TRUE		205290_s_at	TRUE
205312_at	TRUE		205312_at	TRUE
205322_s_at	TRUE		205322_s_at	TRUE
205323_s_at	TRUE		205323_s_at	TRUE
205336_at	TRUE		205336_at	TRUE
205344_at	TRUE		205344_at	TRUE
205349_at	TRUE		205349_at	TRUE
205382_s_at	TRUE		205382_s_at	TRUE
205414_s_at	TRUE		205414_s_at	TRUE
205436_s_at	TRUE		205436_s_at	TRUE
205437_at	TRUE		205437_at	TRUE
205465_x_at	TRUE		205465_x_at	TRUE
205466_s_at	TRUE		205466_s_at	TRUE
205467_at	TRUE		205467_at	TRUE
205504_at	TRUE		205504_at	TRUE
205509_at	TRUE		205509_at	TRUE
205521_at	TRUE		205521_at	TRUE
205524_s_at	TRUE		205524_s_at	TRUE
205545_x_at	TRUE		205545_x_at	TRUE
205551_at	TRUE		205551_at	TRUE
205555_s_at	TRUE		205555_s_at	TRUE
205573_s_at	TRUE		205573_s_at	TRUE
205591_at	TRUE		205591_at	TRUE
205625_s_at	TRUE		205625_s_at	TRUE
205626_s_at	TRUE		205626_s_at	TRUE
205630_at	TRUE		205630_at	TRUE
205635_at	TRUE		205635_at	TRUE
205638_at	TRUE		205638_at	TRUE
205639_at	TRUE		205639_at	TRUE
205640_at	TRUE		205640_at	TRUE
205668_at	TRUE		205668_at	TRUE
205678_at	TRUE		205678_at	TRUE
205685_at	TRUE		205685_at	TRUE
205686_s_at	TRUE		205686_s_at	TRUE
205697_at	TRUE		205697_at	TRUE
205699_at	TRUE		205699_at	TRUE
205715_at	TRUE		205715_at	TRUE
205723_at	TRUE		205723_at	TRUE
205735_s_at	TRUE		205735_s_at	TRUE
205736_at	TRUE		205736_at	TRUE
205740_s_at	TRUE		205740_s_at	TRUE
205763_s_at	TRUE		205763_s_at	TRUE
205777_at	TRUE		205777_at	TRUE
205786_s_at	TRUE		205786_s_at	TRUE
205791_x_at	TRUE		205791_x_at	TRUE
205803_s_at	TRUE		205803_s_at	TRUE
205806_at	TRUE		205806_at	TRUE
205822_s_at	TRUE		205822_s_at	TRUE
205827_at	TRUE		205827_at	TRUE
205850_s_at	TRUE		205850_s_at	TRUE
205852_at	TRUE		205852_at	TRUE
205854_at	TRUE		205854_at	TRUE
205859_at	TRUE		205859_at	TRUE
205898_at	TRUE		205898_at	TRUE
205945_at	TRUE		205945_at	TRUE
205952_at	TRUE		205952_at	TRUE
205976_at	TRUE		205976_at	TRUE
205988_at	TRUE		205988_at	TRUE
205990_s_at	TRUE		205990_s_at	TRUE
205996_s_at	TRUE		205996_s_at	TRUE
205997_at	TRUE		205997_at	TRUE
206011_at	TRUE		206011_at	TRUE
206013_s_at	TRUE		206013_s_at	TRUE
206014_at	TRUE		206014_at	TRUE
206015_s_at	TRUE		206015_s_at	TRUE
206023_at	TRUE		206023_at	TRUE
206101_at	TRUE		206101_at	TRUE
206111_at	TRUE		206111_at	TRUE
206120_at	TRUE		206120_at	TRUE
206137_at	TRUE		206137_at	TRUE
206167_s_at	TRUE		206167_s_at	TRUE
206171_at	TRUE		206171_at	TRUE
206196_s_at	TRUE		206196_s_at	TRUE
206208_at	TRUE		206208_at	TRUE
206219_s_at	TRUE		206219_s_at	TRUE
206220_s_at	TRUE		206220_s_at	TRUE
206221_at	TRUE		206221_at	TRUE
206223_at	TRUE		206223_at	TRUE
206241_at	TRUE		206241_at	TRUE
206247_at	TRUE		206247_at	TRUE
206278_at	TRUE		206278_at	TRUE
206283_s_at	TRUE		206283_s_at	TRUE
206290_s_at	TRUE		206290_s_at	TRUE
206295_at	TRUE		206295_at	TRUE
206298_at	TRUE		206298_at	TRUE
206330_s_at	TRUE		206330_s_at	TRUE
206332_s_at	TRUE		206332_s_at	TRUE
206343_s_at	TRUE		206343_s_at	TRUE
206363_at	TRUE		206363_at	TRUE
206369_s_at	TRUE		206369_s_at	TRUE
206370_at	TRUE		206370_at	TRUE
206381_at	TRUE		206381_at	TRUE
206384_at	TRUE		206384_at	TRUE
206404_at	TRUE		206404_at	TRUE
206420_at	TRUE		206420_at	TRUE
206425_s_at	TRUE		206425_s_at	TRUE
206429_at	TRUE		206429_at	TRUE
206436_at	TRUE		206436_at	TRUE
206443_at	TRUE		206443_at	TRUE
206445_s_at	TRUE		206445_s_at	TRUE
206463_s_at	TRUE		206463_s_at	TRUE
206480_at	TRUE		206480_at	TRUE
206522_at	TRUE		206522_at	TRUE
206527_at	TRUE		206527_at	TRUE
206584_at	TRUE		206584_at	TRUE
206600_s_at	TRUE		206600_s_at	TRUE
206657_s_at	TRUE		206657_s_at	TRUE
206678_at	TRUE		206678_at	TRUE
206687_s_at	TRUE		206687_s_at	TRUE
206695_x_at	TRUE		206695_x_at	TRUE
206711_at	TRUE		206711_at	TRUE
206726_at	TRUE		206726_at	TRUE
206734_at	TRUE		206734_at	TRUE
206772_at	TRUE		206772_at	TRUE
206780_at	TRUE		206780_at	TRUE
206849_at	TRUE		206849_at	TRUE
206885_x_at	TRUE		206885_x_at	TRUE
206902_s_at	TRUE		206902_s_at	TRUE
206972_s_at	TRUE		206972_s_at	TRUE
206984_s_at	TRUE		206984_s_at	TRUE
207020_at	TRUE		207020_at	TRUE
207030_s_at	TRUE		207030_s_at	TRUE
207039_at	TRUE		207039_at	TRUE
207060_at	TRUE		207060_at	TRUE
207070_at	TRUE		207070_at	TRUE
207075_at	TRUE		207075_at	TRUE
207079_s_at	TRUE		207079_s_at	TRUE
207082_at	TRUE		207082_at	TRUE
207085_x_at	TRUE		207085_x_at	TRUE
207090_x_at	TRUE		207090_x_at	TRUE
207099_s_at	TRUE		207099_s_at	TRUE
207104_x_at	TRUE		207104_x_at	TRUE
207135_at	TRUE		207135_at	TRUE
207156_at	TRUE		207156_at	TRUE
207157_s_at	TRUE		207157_s_at	TRUE
207164_s_at	TRUE		207164_s_at	TRUE
207170_s_at	TRUE		207170_s_at	TRUE
207177_at	TRUE		207177_at	TRUE
207196_s_at	TRUE		207196_s_at	TRUE
207232_s_at	TRUE		207232_s_at	TRUE
207233_s_at	TRUE		207233_s_at	TRUE
207238_s_at	TRUE		207238_s_at	TRUE
207266_x_at	TRUE		207266_x_at	TRUE
207304_at	TRUE		207304_at	TRUE
207358_x_at	TRUE		207358_x_at	TRUE
207361_at	TRUE		207361_at	TRUE
207375_s_at	TRUE		207375_s_at	TRUE
207428_x_at	TRUE		207428_x_at	TRUE
207440_at	TRUE		207440_at	TRUE
207455_at	TRUE		207455_at	TRUE
207530_s_at	TRUE		207530_s_at	TRUE
207540_s_at	TRUE		207540_s_at	TRUE
207541_s_at	TRUE		207541_s_at	TRUE
207545_s_at	TRUE		207545_s_at	TRUE
207557_s_at	TRUE		207557_s_at	TRUE
207564_x_at	TRUE		207564_x_at	TRUE
207643_s_at	TRUE		207643_s_at	TRUE
207655_s_at	TRUE		207655_s_at	TRUE
207658_s_at	TRUE		207658_s_at	TRUE
207677_s_at	TRUE		207677_s_at	TRUE
207691_x_at	TRUE		207691_x_at	TRUE
207697_x_at	TRUE		207697_x_at	TRUE
207768_at	TRUE		207768_at	TRUE
207772_s_at	TRUE		207772_s_at	TRUE
207781_s_at	TRUE		207781_s_at	TRUE
207801_s_at	TRUE		207801_s_at	TRUE
207805_s_at	TRUE		207805_s_at	TRUE
207853_s_at	TRUE		207853_s_at	TRUE
207857_at	TRUE		207857_at	TRUE
207872_s_at	TRUE		207872_s_at	TRUE
207873_x_at	TRUE		207873_x_at	TRUE
207876_s_at	TRUE		207876_s_at	TRUE
207907_at	TRUE		207907_at	TRUE
207957_s_at	TRUE		207957_s_at	TRUE
208017_s_at	TRUE		208017_s_at	TRUE
208018_s_at	TRUE		208018_s_at	TRUE
208024_s_at	TRUE		208024_s_at	TRUE
208037_s_at	TRUE		208037_s_at	TRUE
208064_s_at	TRUE		208064_s_at	TRUE
208065_at	TRUE		208065_at	TRUE
208066_s_at	TRUE		208066_s_at	TRUE
208071_s_at	TRUE		208071_s_at	TRUE
208073_x_at	TRUE		208073_x_at	TRUE
208123_at	TRUE		208123_at	TRUE
208130_s_at	TRUE		208130_s_at	TRUE
208213_s_at	TRUE		208213_s_at	TRUE
208221_s_at	TRUE		208221_s_at	TRUE
208258_s_at	TRUE		208258_s_at	TRUE
208306_x_at	TRUE		208306_x_at	TRUE
208320_at	TRUE		208320_at	TRUE
208321_s_at	TRUE		208321_s_at	TRUE
208374_s_at	TRUE		208374_s_at	TRUE
208387_s_at	TRUE		208387_s_at	TRUE
208405_s_at	TRUE		208405_s_at	TRUE
208427_s_at	TRUE		208427_s_at	TRUE
208451_s_at	TRUE		208451_s_at	TRUE
208492_at	TRUE		208492_at	TRUE
208504_x_at	TRUE		208504_x_at	TRUE
208523_x_at	TRUE		208523_x_at	TRUE
208540_x_at	TRUE		208540_x_at	TRUE
208546_x_at	TRUE		208546_x_at	TRUE
208603_s_at	TRUE		208603_s_at	TRUE
208615_s_at	TRUE		208615_s_at	TRUE
208617_s_at	TRUE		208617_s_at	TRUE
208628_s_at	TRUE		208628_s_at	TRUE
208633_s_at	TRUE		208633_s_at	TRUE
208634_s_at	TRUE		208634_s_at	TRUE
208659_at	TRUE		208659_at	TRUE
208661_s_at	TRUE		208661_s_at	TRUE
208664_s_at	TRUE		208664_s_at	TRUE
208668_x_at	TRUE		208668_x_at	TRUE
208674_x_at	TRUE		208674_x_at	TRUE
208675_s_at	TRUE		208675_s_at	TRUE
208680_at	TRUE		208680_at	TRUE
208709_s_at	TRUE		208709_s_at	TRUE
208712_at	TRUE		208712_at	TRUE
208713_at	TRUE		208713_at	TRUE
208728_s_at	TRUE		208728_s_at	TRUE
208756_at	TRUE		208756_at	TRUE
208782_at	TRUE		208782_at	TRUE
208784_s_at	TRUE		208784_s_at	TRUE
208789_at	TRUE		208789_at	TRUE
208806_at	TRUE		208806_at	TRUE
208816_x_at	TRUE		208816_x_at	TRUE
208839_s_at	TRUE		208839_s_at	TRUE
208846_s_at	TRUE		208846_s_at	TRUE
208858_s_at	TRUE		208858_s_at	TRUE
208885_at	TRUE		208885_at	TRUE
208894_at	TRUE		208894_at	TRUE
208916_at	TRUE		208916_at	TRUE
208918_s_at	TRUE		208918_s_at	TRUE
208919_s_at	TRUE		208919_s_at	TRUE
208923_at	TRUE		208923_at	TRUE
208961_s_at	TRUE		208961_s_at	TRUE
208965_s_at	TRUE		208965_s_at	TRUE
208966_x_at	TRUE		208966_x_at	TRUE
208967_s_at	TRUE		208967_s_at	TRUE
208970_s_at	TRUE		208970_s_at	TRUE
208971_at	TRUE		208971_at	TRUE
208997_s_at	TRUE		208997_s_at	TRUE
208998_at	TRUE		208998_at	TRUE
208999_at	TRUE		208999_at	TRUE
209010_s_at	TRUE		209010_s_at	TRUE
209015_s_at	TRUE		209015_s_at	TRUE
209083_at	TRUE		209083_at	TRUE
209090_s_at	TRUE		209090_s_at	TRUE
209091_s_at	TRUE		209091_s_at	TRUE
209129_at	TRUE		209129_at	TRUE
209130_at	TRUE		209130_at	TRUE
209146_at	TRUE		209146_at	TRUE
209159_s_at	TRUE		209159_s_at	TRUE
209166_s_at	TRUE		209166_s_at	TRUE
209187_at	TRUE		209187_at	TRUE
209191_at	TRUE		209191_at	TRUE
209206_at	TRUE		209206_at	TRUE
209207_s_at	TRUE		209207_s_at	TRUE
209269_s_at	TRUE		209269_s_at	TRUE
209279_s_at	TRUE		209279_s_at	TRUE
209282_at	TRUE		209282_at	TRUE
209312_x_at	TRUE		209312_x_at	TRUE
209347_s_at	TRUE		209347_s_at	TRUE
209348_s_at	TRUE		209348_s_at	TRUE
209349_at	TRUE		209349_at	TRUE
209355_s_at	TRUE		209355_s_at	TRUE
209360_s_at	TRUE		209360_s_at	TRUE
209367_at	TRUE		209367_at	TRUE
209459_s_at	TRUE		209459_s_at	TRUE
209460_at	TRUE		209460_at	TRUE
209467_s_at	TRUE		209467_s_at	TRUE
209469_at	TRUE		209469_at	TRUE
209473_at	TRUE		209473_at	TRUE
209474_s_at	TRUE		209474_s_at	TRUE
209534_x_at	TRUE		209534_x_at	TRUE
209569_x_at	TRUE		209569_x_at	TRUE
209570_s_at	TRUE		209570_s_at	TRUE
209608_s_at	TRUE		209608_s_at	TRUE
209619_at	TRUE		209619_at	TRUE
209669_s_at	TRUE		209669_s_at	TRUE
209681_at	TRUE		209681_at	TRUE
209696_at	TRUE		209696_at	TRUE
209707_at	TRUE		209707_at	TRUE
209709_s_at	TRUE		209709_s_at	TRUE
209711_at	TRUE		209711_at	TRUE
209712_at	TRUE		209712_at	TRUE
209716_at	TRUE		209716_at	TRUE
209728_at	TRUE		209728_at	TRUE
209734_at	TRUE		209734_at	TRUE
209755_at	TRUE		209755_at	TRUE
209768_s_at	TRUE		209768_s_at	TRUE
209806_at	TRUE		209806_at	TRUE
209823_x_at	TRUE		209823_x_at	TRUE
209827_s_at	TRUE		209827_s_at	TRUE
209835_x_at	TRUE		209835_x_at	TRUE
209868_s_at	TRUE		209868_s_at	TRUE
209879_at	TRUE		209879_at	TRUE
209891_at	TRUE		209891_at	TRUE
209893_s_at	TRUE		209893_s_at	TRUE
209901_x_at	TRUE		209901_x_at	TRUE
209906_at	TRUE		209906_at	TRUE
209912_s_at	TRUE		209912_s_at	TRUE
209914_s_at	TRUE		209914_s_at	TRUE
209915_s_at	TRUE		209915_s_at	TRUE
209933_s_at	TRUE		209933_s_at	TRUE
209940_at	TRUE		209940_at	TRUE
209966_x_at	TRUE		209966_x_at	TRUE
209970_x_at	TRUE		209970_x_at	TRUE
209980_s_at	TRUE		209980_s_at	TRUE
209987_s_at	TRUE		209987_s_at	TRUE
210012_s_at	TRUE		210012_s_at	TRUE
210015_s_at	TRUE		210015_s_at	TRUE
210016_at	TRUE		210016_at	TRUE
210018_x_at	TRUE		210018_x_at	TRUE
210040_at	TRUE		210040_at	TRUE
210042_s_at	TRUE		210042_s_at	TRUE
210044_s_at	TRUE		210044_s_at	TRUE
210077_s_at	TRUE		210077_s_at	TRUE
210093_s_at	TRUE		210093_s_at	TRUE
210101_x_at	TRUE		210101_x_at	TRUE
210106_at	TRUE		210106_at	TRUE
210113_s_at	TRUE		210113_s_at	TRUE
210114_at	TRUE		210114_at	TRUE
210123_s_at	TRUE		210123_s_at	TRUE
210145_at	TRUE		210145_at	TRUE
210152_at	TRUE		210152_at	TRUE
210162_s_at	TRUE		210162_s_at	TRUE
210166_at	TRUE		210166_at	TRUE
210176_at	TRUE		210176_at	TRUE
210181_s_at	TRUE		210181_s_at	TRUE
210184_at	TRUE		210184_at	TRUE
210192_at	TRUE		210192_at	TRUE
210222_s_at	TRUE		210222_s_at	TRUE
210241_s_at	TRUE		210241_s_at	TRUE
210246_s_at	TRUE		210246_s_at	TRUE
210252_s_at	TRUE		210252_s_at	TRUE
210287_s_at	TRUE		210287_s_at	TRUE
210319_x_at	TRUE		210319_x_at	TRUE
210323_at	TRUE		210323_at	TRUE
210340_s_at	TRUE		210340_s_at	TRUE
210349_at	TRUE		210349_at	TRUE
210427_x_at	TRUE		210427_x_at	TRUE
210436_at	TRUE		210436_at	TRUE
210466_s_at	TRUE		210466_s_at	TRUE
210471_s_at	TRUE		210471_s_at	TRUE
210474_s_at	TRUE		210474_s_at	TRUE
210560_at	TRUE		210560_at	TRUE
210582_s_at	TRUE		210582_s_at	TRUE
210593_at	TRUE		210593_at	TRUE
210607_at	TRUE		210607_at	TRUE
210629_x_at	TRUE		210629_x_at	TRUE
210644_s_at	TRUE		210644_s_at	TRUE
210645_s_at	TRUE		210645_s_at	TRUE
210649_s_at	TRUE		210649_s_at	TRUE
210655_s_at	TRUE		210655_s_at	TRUE
210660_at	TRUE		210660_at	TRUE
210672_s_at	TRUE		210672_s_at	TRUE
210697_at	TRUE		210697_at	TRUE
210735_s_at	TRUE		210735_s_at	TRUE
210743_s_at	TRUE		210743_s_at	TRUE
210754_s_at	TRUE		210754_s_at	TRUE
210814_at	TRUE		210814_at	TRUE
210840_s_at	TRUE		210840_s_at	TRUE
210886_x_at	TRUE		210886_x_at	TRUE
210895_s_at	TRUE		210895_s_at	TRUE
210912_x_at	TRUE		210912_x_at	TRUE
210959_s_at	TRUE		210959_s_at	TRUE
210982_s_at	TRUE		210982_s_at	TRUE
211004_s_at	TRUE		211004_s_at	TRUE
211020_at	TRUE		211020_at	TRUE
211022_s_at	TRUE		211022_s_at	TRUE
211056_s_at	TRUE		211056_s_at	TRUE
211100_x_at	TRUE		211100_x_at	TRUE
211101_x_at	TRUE		211101_x_at	TRUE
211102_s_at	TRUE		211102_s_at	TRUE
211105_s_at	TRUE		211105_s_at	TRUE
211110_s_at	TRUE		211110_s_at	TRUE
211124_s_at	TRUE		211124_s_at	TRUE
211126_s_at	TRUE		211126_s_at	TRUE
211180_x_at	TRUE		211180_x_at	TRUE
211190_x_at	TRUE		211190_x_at	TRUE
211192_s_at	TRUE		211192_s_at	TRUE
211207_s_at	TRUE		211207_s_at	TRUE
211276_at	TRUE		211276_at	TRUE
211286_x_at	TRUE		211286_x_at	TRUE
211289_x_at	TRUE		211289_x_at	TRUE
211336_x_at	TRUE		211336_x_at	TRUE
211366_x_at	TRUE		211366_x_at	TRUE
211367_s_at	TRUE		211367_s_at	TRUE
211368_s_at	TRUE		211368_s_at	TRUE
211423_s_at	TRUE		211423_s_at	TRUE
211429_s_at	TRUE		211429_s_at	TRUE
211507_s_at	TRUE		211507_s_at	TRUE
211534_x_at	TRUE		211534_x_at	TRUE
211552_s_at	TRUE		211552_s_at	TRUE
211559_s_at	TRUE		211559_s_at	TRUE
211568_at	TRUE		211568_at	TRUE
211581_x_at	TRUE		211581_x_at	TRUE
211582_x_at	TRUE		211582_x_at	TRUE
211586_s_at	TRUE		211586_s_at	TRUE
211602_s_at	TRUE		211602_s_at	TRUE
211612_s_at	TRUE		211612_s_at	TRUE
211615_s_at	TRUE		211615_s_at	TRUE
211616_s_at	TRUE		211616_s_at	TRUE
211621_at	TRUE		211621_at	TRUE
211656_x_at	TRUE		211656_x_at	TRUE
211661_x_at	TRUE		211661_x_at	TRUE
211725_s_at	TRUE		211725_s_at	TRUE
211733_x_at	TRUE		211733_x_at	TRUE
211742_s_at	TRUE		211742_s_at	TRUE
211744_s_at	TRUE		211744_s_at	TRUE
211759_x_at	TRUE		211759_x_at	TRUE
211794_at	TRUE		211794_at	TRUE
211795_s_at	TRUE		211795_s_at	TRUE
211876_x_at	TRUE		211876_x_at	TRUE
211894_x_at	TRUE		211894_x_at	TRUE
211905_s_at	TRUE		211905_s_at	TRUE
211930_at	TRUE		211930_at	TRUE
211950_at	TRUE		211950_at	TRUE
211958_at	TRUE		211958_at	TRUE
211959_at	TRUE		211959_at	TRUE
211962_s_at	TRUE		211962_s_at	TRUE
211971_s_at	TRUE		211971_s_at	TRUE
211990_at	TRUE		211990_at	TRUE
211991_s_at	TRUE		211991_s_at	TRUE
212005_at	TRUE		212005_at	TRUE
212014_x_at	TRUE		212014_x_at	TRUE
212024_x_at	TRUE		212024_x_at	TRUE
212049_at	TRUE		212049_at	TRUE
212062_at	TRUE		212062_at	TRUE
212063_at	TRUE		212063_at	TRUE
212065_s_at	TRUE		212065_s_at	TRUE
212099_at	TRUE		212099_at	TRUE
212101_at	TRUE		212101_at	TRUE
212103_at	TRUE		212103_at	TRUE
212111_at	TRUE		212111_at	TRUE
212112_s_at	TRUE		212112_s_at	TRUE
212113_at	TRUE		212113_at	TRUE
212119_at	TRUE		212119_at	TRUE
212120_at	TRUE		212120_at	TRUE
212122_at	TRUE		212122_at	TRUE
212131_at	TRUE		212131_at	TRUE
212132_at	TRUE		212132_at	TRUE
212152_x_at	TRUE		212152_x_at	TRUE
212173_at	TRUE		212173_at	TRUE
212174_at	TRUE		212174_at	TRUE
212175_s_at	TRUE		212175_s_at	TRUE
212184_s_at	TRUE		212184_s_at	TRUE
212186_at	TRUE		212186_at	TRUE
212203_x_at	TRUE		212203_x_at	TRUE
212214_at	TRUE		212214_at	TRUE
212226_s_at	TRUE		212226_s_at	TRUE
212230_at	TRUE		212230_at	TRUE
212239_at	TRUE		212239_at	TRUE
212279_at	TRUE		212279_at	TRUE
212281_s_at	TRUE		212281_s_at	TRUE
212282_at	TRUE		212282_at	TRUE
212291_at	TRUE		212291_at	TRUE
212293_at	TRUE		212293_at	TRUE
212294_at	TRUE		212294_at	TRUE
212300_at	TRUE		212300_at	TRUE
212308_at	TRUE		212308_at	TRUE
212337_at	TRUE		212337_at	TRUE
212345_s_at	TRUE		212345_s_at	TRUE
212377_s_at	TRUE		212377_s_at	TRUE
212383_at	TRUE		212383_at	TRUE
212385_at	TRUE		212385_at	TRUE
212388_at	TRUE		212388_at	TRUE
212394_at	TRUE		212394_at	TRUE
212395_s_at	TRUE		212395_s_at	TRUE
212401_s_at	TRUE		212401_s_at	TRUE
212415_at	TRUE		212415_at	TRUE
212482_at	TRUE		212482_at	TRUE
212491_s_at	TRUE		212491_s_at	TRUE
212510_at	TRUE		212510_at	TRUE
212522_at	TRUE		212522_at	TRUE
212577_at	TRUE		212577_at	TRUE
212587_s_at	TRUE		212587_s_at	TRUE
212588_at	TRUE		212588_at	TRUE
212607_at	TRUE		212607_at	TRUE
212615_at	TRUE		212615_at	TRUE
212616_at	TRUE		212616_at	TRUE
212624_s_at	TRUE		212624_s_at	TRUE
212628_at	TRUE		212628_at	TRUE
212629_s_at	TRUE		212629_s_at	TRUE
212641_at	TRUE		212641_at	TRUE
212642_s_at	TRUE		212642_s_at	TRUE
212658_at	TRUE		212658_at	TRUE
212663_at	TRUE		212663_at	TRUE
212671_s_at	TRUE		212671_s_at	TRUE
212699_at	TRUE		212699_at	TRUE
212704_at	TRUE		212704_at	TRUE
212725_s_at	TRUE		212725_s_at	TRUE
212730_at	TRUE		212730_at	TRUE
212743_at	TRUE		212743_at	TRUE
212744_at	TRUE		212744_at	TRUE
212765_at	TRUE		212765_at	TRUE
212768_s_at	TRUE		212768_s_at	TRUE
212774_at	TRUE		212774_at	TRUE
212788_x_at	TRUE		212788_x_at	TRUE
212816_s_at	TRUE		212816_s_at	TRUE
212820_at	TRUE		212820_at	TRUE
212873_at	TRUE		212873_at	TRUE
212875_s_at	TRUE		212875_s_at	TRUE
212893_at	TRUE		212893_at	TRUE
212906_at	TRUE		212906_at	TRUE
212920_at	TRUE		212920_at	TRUE
212922_s_at	TRUE		212922_s_at	TRUE
212944_at	TRUE		212944_at	TRUE
212945_s_at	TRUE		212945_s_at	TRUE
212958_x_at	TRUE		212958_x_at	TRUE
212969_x_at	TRUE		212969_x_at	TRUE
212998_x_at	TRUE		212998_x_at	TRUE
213038_at	TRUE		213038_at	TRUE
213052_at	TRUE		213052_at	TRUE
213053_at	TRUE		213053_at	TRUE
213076_at	TRUE		213076_at	TRUE
213095_x_at	TRUE		213095_x_at	TRUE
213111_at	TRUE		213111_at	TRUE
213114_at	TRUE		213114_at	TRUE
213125_at	TRUE		213125_at	TRUE
213131_at	TRUE		213131_at	TRUE
213160_at	TRUE		213160_at	TRUE
213170_at	TRUE		213170_at	TRUE
213171_s_at	TRUE		213171_s_at	TRUE
213186_at	TRUE		213186_at	TRUE
213187_x_at	TRUE		213187_x_at	TRUE
213227_at	TRUE		213227_at	TRUE
213231_at	TRUE		213231_at	TRUE
213278_at	TRUE		213278_at	TRUE
213280_at	TRUE		213280_at	TRUE
213281_at	TRUE		213281_at	TRUE
213296_at	TRUE		213296_at	TRUE
213307_at	TRUE		213307_at	TRUE
213309_at	TRUE		213309_at	TRUE
213338_at	TRUE		213338_at	TRUE
213361_at	TRUE		213361_at	TRUE
213369_at	TRUE		213369_at	TRUE
213373_s_at	TRUE		213373_s_at	TRUE
213397_x_at	TRUE		213397_x_at	TRUE
213405_at	TRUE		213405_at	TRUE
213407_at	TRUE		213407_at	TRUE
213411_at	TRUE		213411_at	TRUE
213415_at	TRUE		213415_at	TRUE
213425_at	TRUE		213425_at	TRUE
213439_x_at	TRUE		213439_x_at	TRUE
213454_at	TRUE		213454_at	TRUE
213484_at	TRUE		213484_at	TRUE
213497_at	TRUE		213497_at	TRUE
213503_x_at	TRUE		213503_x_at	TRUE
213506_at	TRUE		213506_at	TRUE
213521_at	TRUE		213521_at	TRUE
213526_s_at	TRUE		213526_s_at	TRUE
213533_at	TRUE		213533_at	TRUE
213549_at	TRUE		213549_at	TRUE
213558_at	TRUE		213558_at	TRUE
213566_at	TRUE		213566_at	TRUE
213572_s_at	TRUE		213572_s_at	TRUE
213603_s_at	TRUE		213603_s_at	TRUE
213604_at	TRUE		213604_at	TRUE
213607_x_at	TRUE		213607_x_at	TRUE
213609_s_at	TRUE		213609_s_at	TRUE
213628_at	TRUE		213628_at	TRUE
213636_at	TRUE		213636_at	TRUE
213638_at	TRUE		213638_at	TRUE
213676_at	TRUE		213676_at	TRUE
213678_at	TRUE		213678_at	TRUE
213683_at	TRUE		213683_at	TRUE
213686_at	TRUE		213686_at	TRUE
213694_at	TRUE		213694_at	TRUE
213695_at	TRUE		213695_at	TRUE
213698_at	TRUE		213698_at	TRUE
213716_s_at	TRUE		213716_s_at	TRUE
213733_at	TRUE		213733_at	TRUE
213742_at	TRUE		213742_at	TRUE
213746_s_at	TRUE		213746_s_at	TRUE
213798_s_at	TRUE		213798_s_at	TRUE
213804_at	TRUE		213804_at	TRUE
213834_at	TRUE		213834_at	TRUE
213845_at	TRUE		213845_at	TRUE
213856_at	TRUE		213856_at	TRUE
213883_s_at	TRUE		213883_s_at	TRUE
213888_s_at	TRUE		213888_s_at	TRUE
213895_at	TRUE		213895_at	TRUE
213920_at	TRUE		213920_at	TRUE
213927_at	TRUE		213927_at	TRUE
213982_s_at	TRUE		213982_s_at	TRUE
213990_s_at	TRUE		213990_s_at	TRUE
214000_s_at	TRUE		214000_s_at	TRUE
214020_x_at	TRUE		214020_x_at	TRUE
214021_x_at	TRUE		214021_x_at	TRUE
214079_at	TRUE		214079_at	TRUE
214084_x_at	TRUE		214084_x_at	TRUE
214098_at	TRUE		214098_at	TRUE
214104_at	TRUE		214104_at	TRUE
214120_at	TRUE		214120_at	TRUE
214128_at	TRUE		214128_at	TRUE
214179_s_at	TRUE		214179_s_at	TRUE
214180_at	TRUE		214180_at	TRUE
214181_x_at	TRUE		214181_x_at	TRUE
214194_at	TRUE		214194_at	TRUE
214257_s_at	TRUE		214257_s_at	TRUE
214262_at	TRUE		214262_at	TRUE
214274_s_at	TRUE		214274_s_at	TRUE
214290_s_at	TRUE		214290_s_at	TRUE
214292_at	TRUE		214292_at	TRUE
214329_x_at	TRUE		214329_x_at	TRUE
214364_at	TRUE		214364_at	TRUE
214366_s_at	TRUE		214366_s_at	TRUE
214376_at	TRUE		214376_at	TRUE
214383_x_at	TRUE		214383_x_at	TRUE
214408_s_at	TRUE		214408_s_at	TRUE
214428_x_at	TRUE		214428_x_at	TRUE
214438_at	TRUE		214438_at	TRUE
214448_x_at	TRUE		214448_x_at	TRUE
214495_at	TRUE		214495_at	TRUE
214511_x_at	TRUE		214511_x_at	TRUE
214512_s_at	TRUE		214512_s_at	TRUE
214514_at	TRUE		214514_at	TRUE
214574_x_at	TRUE		214574_x_at	TRUE
214597_at	TRUE		214597_at	TRUE
214620_x_at	TRUE		214620_x_at	TRUE
214661_s_at	TRUE		214661_s_at	TRUE
214752_x_at	TRUE		214752_x_at	TRUE
214770_at	TRUE		214770_at	TRUE
214778_at	TRUE		214778_at	TRUE
214791_at	TRUE		214791_at	TRUE
214807_at	TRUE		214807_at	TRUE
214813_at	TRUE		214813_at	TRUE
214825_at	TRUE		214825_at	TRUE
214839_at	TRUE		214839_at	TRUE
214840_at	TRUE		214840_at	TRUE
214852_x_at	TRUE		214852_x_at	TRUE
214857_at	TRUE		214857_at	TRUE
214879_x_at	TRUE		214879_x_at	TRUE
214884_at	TRUE		214884_at	TRUE
214894_x_at	TRUE		214894_x_at	TRUE
214909_s_at	TRUE		214909_s_at	TRUE
214929_s_at	TRUE		214929_s_at	TRUE
214939_x_at	TRUE		214939_x_at	TRUE
214945_at	TRUE		214945_at	TRUE
214949_at	TRUE		214949_at	TRUE
214956_at	TRUE		214956_at	TRUE
214972_at	TRUE		214972_at	TRUE
214993_at	TRUE		214993_at	TRUE
215017_s_at	TRUE		215017_s_at	TRUE
215045_at	TRUE		215045_at	TRUE
215046_at	TRUE		215046_at	TRUE
215051_x_at	TRUE		215051_x_at	TRUE
215064_at	TRUE		215064_at	TRUE
215071_s_at	TRUE		215071_s_at	TRUE
215084_s_at	TRUE		215084_s_at	TRUE
215087_at	TRUE		215087_at	TRUE
215127_s_at	TRUE		215127_s_at	TRUE
215193_x_at	TRUE		215193_x_at	TRUE
215222_x_at	TRUE		215222_x_at	TRUE
215227_x_at	TRUE		215227_x_at	TRUE
215252_at	TRUE		215252_at	TRUE
215262_at	TRUE		215262_at	TRUE
215267_s_at	TRUE		215267_s_at	TRUE
215285_s_at	TRUE		215285_s_at	TRUE
215304_at	TRUE		215304_at	TRUE
215364_s_at	TRUE		215364_s_at	TRUE
215389_s_at	TRUE		215389_s_at	TRUE
215396_at	TRUE		215396_at	TRUE
215419_at	TRUE		215419_at	TRUE
215423_at	TRUE		215423_at	TRUE
215448_at	TRUE		215448_at	TRUE
215499_at	TRUE		215499_at	TRUE
215518_at	TRUE		215518_at	TRUE
215532_x_at	TRUE		215532_x_at	TRUE
215537_x_at	TRUE		215537_x_at	TRUE
215566_x_at	TRUE		215566_x_at	TRUE
215617_at	TRUE		215617_at	TRUE
215633_x_at	TRUE		215633_x_at	TRUE
215691_x_at	TRUE		215691_x_at	TRUE
215736_at	TRUE		215736_at	TRUE
215737_x_at	TRUE		215737_x_at	TRUE
215758_x_at	TRUE		215758_x_at	TRUE
215783_s_at	TRUE		215783_s_at	TRUE
215813_s_at	TRUE		215813_s_at	TRUE
215854_at	TRUE		215854_at	TRUE
215933_s_at	TRUE		215933_s_at	TRUE
215972_at	TRUE		215972_at	TRUE
216047_x_at	TRUE		216047_x_at	TRUE
216061_x_at	TRUE		216061_x_at	TRUE
216073_at	TRUE		216073_at	TRUE
216096_s_at	TRUE		216096_s_at	TRUE
216139_s_at	TRUE		216139_s_at	TRUE
216167_at	TRUE		216167_at	TRUE
216184_s_at	TRUE		216184_s_at	TRUE
216194_s_at	TRUE		216194_s_at	TRUE
216218_s_at	TRUE		216218_s_at	TRUE
216221_s_at	TRUE		216221_s_at	TRUE
216224_s_at	TRUE		216224_s_at	TRUE
216235_s_at	TRUE		216235_s_at	TRUE
216250_s_at	TRUE		216250_s_at	TRUE
216255_s_at	TRUE		216255_s_at	TRUE
216259_at	TRUE		216259_at	TRUE
216264_s_at	TRUE		216264_s_at	TRUE
216347_s_at	TRUE		216347_s_at	TRUE
216352_x_at	TRUE		216352_x_at	TRUE
216384_x_at	TRUE		216384_x_at	TRUE
216410_at	TRUE		216410_at	TRUE
216438_s_at	TRUE		216438_s_at	TRUE
216457_s_at	TRUE		216457_s_at	TRUE
216526_x_at	TRUE		216526_x_at	TRUE
216598_s_at	TRUE		216598_s_at	TRUE
216652_s_at	TRUE		216652_s_at	TRUE
216672_s_at	TRUE		216672_s_at	TRUE
216695_s_at	TRUE		216695_s_at	TRUE
216705_s_at	TRUE		216705_s_at	TRUE
216850_at	TRUE		216850_at	TRUE
216908_x_at	TRUE		216908_x_at	TRUE
216933_x_at	TRUE		216933_x_at	TRUE
216942_s_at	TRUE		216942_s_at	TRUE
216950_s_at	TRUE		216950_s_at	TRUE
217004_s_at	TRUE		217004_s_at	TRUE
217066_s_at	TRUE		217066_s_at	TRUE
217078_s_at	TRUE		217078_s_at	TRUE
217130_at	TRUE		217130_at	TRUE
217173_s_at	TRUE		217173_s_at	TRUE
217196_s_at	TRUE		217196_s_at	TRUE
217208_s_at	TRUE		217208_s_at	TRUE
217362_x_at	TRUE		217362_x_at	TRUE
217455_s_at	TRUE		217455_s_at	TRUE
217456_x_at	TRUE		217456_x_at	TRUE
217475_s_at	TRUE		217475_s_at	TRUE
217478_s_at	TRUE		217478_s_at	TRUE
217513_at	TRUE		217513_at	TRUE
217572_at	TRUE		217572_at	TRUE
217615_at	TRUE		217615_at	TRUE
217722_s_at	TRUE		217722_s_at	TRUE
217728_at	TRUE		217728_at	TRUE
217741_s_at	TRUE		217741_s_at	TRUE
217757_at	TRUE		217757_at	TRUE
217766_s_at	TRUE		217766_s_at	TRUE
217767_at	TRUE		217767_at	TRUE
217778_at	TRUE		217778_at	TRUE
217779_s_at	TRUE		217779_s_at	TRUE
217784_at	TRUE		217784_at	TRUE
217812_at	TRUE		217812_at	TRUE
217844_at	TRUE		217844_at	TRUE
217855_x_at	TRUE		217855_x_at	TRUE
217865_at	TRUE		217865_at	TRUE
217877_s_at	TRUE		217877_s_at	TRUE
217893_s_at	TRUE		217893_s_at	TRUE
217911_s_at	TRUE		217911_s_at	TRUE
217923_at	TRUE		217923_at	TRUE
217929_s_at	TRUE		217929_s_at	TRUE
217933_s_at	TRUE		217933_s_at	TRUE
217944_at	TRUE		217944_at	TRUE
217947_at	TRUE		217947_at	TRUE
217950_at	TRUE		217950_at	TRUE
217966_s_at	TRUE		217966_s_at	TRUE
217967_s_at	TRUE		217967_s_at	TRUE
217979_at	TRUE		217979_at	TRUE
217983_s_at	TRUE		217983_s_at	TRUE
217984_at	TRUE		217984_at	TRUE
217994_x_at	TRUE		217994_x_at	TRUE
218022_at	TRUE		218022_at	TRUE
218035_s_at	TRUE		218035_s_at	TRUE
218037_at	TRUE		218037_at	TRUE
218040_at	TRUE		218040_at	TRUE
218048_at	TRUE		218048_at	TRUE
218080_x_at	TRUE		218080_x_at	TRUE
218087_s_at	TRUE		218087_s_at	TRUE
218088_s_at	TRUE		218088_s_at	TRUE
218116_at	TRUE		218116_at	TRUE
218162_at	TRUE		218162_at	TRUE
218194_at	TRUE		218194_at	TRUE
218197_s_at	TRUE		218197_s_at	TRUE
218204_s_at	TRUE		218204_s_at	TRUE
218217_at	TRUE		218217_at	TRUE
218232_at	TRUE		218232_at	TRUE
218237_s_at	TRUE		218237_s_at	TRUE
218280_x_at	TRUE		218280_x_at	TRUE
218284_at	TRUE		218284_at	TRUE
218299_at	TRUE		218299_at	TRUE
218302_at	TRUE		218302_at	TRUE
218306_s_at	TRUE		218306_s_at	TRUE
218318_s_at	TRUE		218318_s_at	TRUE
218332_at	TRUE		218332_at	TRUE
218341_at	TRUE		218341_at	TRUE
218344_s_at	TRUE		218344_s_at	TRUE
218362_s_at	TRUE		218362_s_at	TRUE
218370_s_at	TRUE		218370_s_at	TRUE
218409_s_at	TRUE		218409_s_at	TRUE
218418_s_at	TRUE		218418_s_at	TRUE
218433_at	TRUE		218433_at	TRUE
218442_at	TRUE		218442_at	TRUE
218450_at	TRUE		218450_at	TRUE
218454_at	TRUE		218454_at	TRUE
218458_at	TRUE		218458_at	TRUE
218462_at	TRUE		218462_at	TRUE
218530_at	TRUE		218530_at	TRUE
218551_at	TRUE		218551_at	TRUE
218574_s_at	TRUE		218574_s_at	TRUE
218583_s_at	TRUE		218583_s_at	TRUE
218589_at	TRUE		218589_at	TRUE
218623_at	TRUE		218623_at	TRUE
218632_at	TRUE		218632_at	TRUE
218684_at	TRUE		218684_at	TRUE
218711_s_at	TRUE		218711_s_at	TRUE
218712_at	TRUE		218712_at	TRUE
218717_s_at	TRUE		218717_s_at	TRUE
218720_x_at	TRUE		218720_x_at	TRUE
218727_at	TRUE		218727_at	TRUE
218736_s_at	TRUE		218736_s_at	TRUE
218751_s_at	TRUE		218751_s_at	TRUE
218766_s_at	TRUE		218766_s_at	TRUE
218770_s_at	TRUE		218770_s_at	TRUE
218831_s_at	TRUE		218831_s_at	TRUE
218839_at	TRUE		218839_at	TRUE
218844_at	TRUE		218844_at	TRUE
218865_at	TRUE		218865_at	TRUE
218870_at	TRUE		218870_at	TRUE
218882_s_at	TRUE		218882_s_at	TRUE
218913_s_at	TRUE		218913_s_at	TRUE
218917_s_at	TRUE		218917_s_at	TRUE
218918_at	TRUE		218918_at	TRUE
218924_s_at	TRUE		218924_s_at	TRUE
218932_at	TRUE		218932_at	TRUE
218952_at	TRUE		218952_at	TRUE
218971_s_at	TRUE		218971_s_at	TRUE
218977_s_at	TRUE		218977_s_at	TRUE
218994_s_at	TRUE		218994_s_at	TRUE
218998_at	TRUE		218998_at	TRUE
219011_at	TRUE		219011_at	TRUE
219015_s_at	TRUE		219015_s_at	TRUE
219090_at	TRUE		219090_at	TRUE
219094_at	TRUE		219094_at	TRUE
219103_at	TRUE		219103_at	TRUE
219126_at	TRUE		219126_at	TRUE
219180_s_at	TRUE		219180_s_at	TRUE
219181_at	TRUE		219181_at	TRUE
219183_s_at	TRUE		219183_s_at	TRUE
219191_s_at	TRUE		219191_s_at	TRUE
219202_at	TRUE		219202_at	TRUE
219211_at	TRUE		219211_at	TRUE
219235_s_at	TRUE		219235_s_at	TRUE
219243_at	TRUE		219243_at	TRUE
219275_at	TRUE		219275_at	TRUE
219277_s_at	TRUE		219277_s_at	TRUE
219284_at	TRUE		219284_at	TRUE
219286_s_at	TRUE		219286_s_at	TRUE
219289_at	TRUE		219289_at	TRUE
219316_s_at	TRUE		219316_s_at	TRUE
219322_s_at	TRUE		219322_s_at	TRUE
219330_at	TRUE		219330_at	TRUE
219344_at	TRUE		219344_at	TRUE
219358_s_at	TRUE		219358_s_at	TRUE
219368_at	TRUE		219368_at	TRUE
219375_at	TRUE		219375_at	TRUE
219382_at	TRUE		219382_at	TRUE
219409_at	TRUE		219409_at	TRUE
219424_at	TRUE		219424_at	TRUE
219425_at	TRUE		219425_at	TRUE
219426_at	TRUE		219426_at	TRUE
219441_s_at	TRUE		219441_s_at	TRUE
219473_at	TRUE		219473_at	TRUE
219505_at	TRUE		219505_at	TRUE
219509_at	TRUE		219509_at	TRUE
219532_at	TRUE		219532_at	TRUE
219570_at	TRUE		219570_at	TRUE
219581_at	TRUE		219581_at	TRUE
219593_at	TRUE		219593_at	TRUE
219603_s_at	TRUE		219603_s_at	TRUE
219619_at	TRUE		219619_at	TRUE
219620_x_at	TRUE		219620_x_at	TRUE
219666_at	TRUE		219666_at	TRUE
219688_at	TRUE		219688_at	TRUE
219690_at	TRUE		219690_at	TRUE
219694_at	TRUE		219694_at	TRUE
219725_at	TRUE		219725_at	TRUE
219740_at	TRUE		219740_at	TRUE
219758_at	TRUE		219758_at	TRUE
219777_at	TRUE		219777_at	TRUE
219788_at	TRUE		219788_at	TRUE
219807_x_at	TRUE		219807_x_at	TRUE
219815_at	TRUE		219815_at	TRUE
219818_s_at	TRUE		219818_s_at	TRUE
219826_at	TRUE		219826_at	TRUE
219837_s_at	TRUE		219837_s_at	TRUE
219843_at	TRUE		219843_at	TRUE
219848_s_at	TRUE		219848_s_at	TRUE
219863_at	TRUE		219863_at	TRUE
219877_at	TRUE		219877_at	TRUE
219894_at	TRUE		219894_at	TRUE
219939_s_at	TRUE		219939_s_at	TRUE
219994_at	TRUE		219994_at	TRUE
220005_at	TRUE		220005_at	TRUE
220032_at	TRUE		220032_at	TRUE
220033_at	TRUE		220033_at	TRUE
220045_at	TRUE		220045_at	TRUE
220072_at	TRUE		220072_at	TRUE
220079_s_at	TRUE		220079_s_at	TRUE
220088_at	TRUE		220088_at	TRUE
220103_s_at	TRUE		220103_s_at	TRUE
220146_at	TRUE		220146_at	TRUE
220162_s_at	TRUE		220162_s_at	TRUE
220178_at	TRUE		220178_at	TRUE
220188_at	TRUE		220188_at	TRUE
220206_at	TRUE		220206_at	TRUE
220298_s_at	TRUE		220298_s_at	TRUE
220299_at	TRUE		220299_at	TRUE
220324_at	TRUE		220324_at	TRUE
220330_s_at	TRUE		220330_s_at	TRUE
220361_at	TRUE		220361_at	TRUE
220387_s_at	TRUE		220387_s_at	TRUE
220416_at	TRUE		220416_at	TRUE
220434_at	TRUE		220434_at	TRUE
220447_at	TRUE		220447_at	TRUE
220462_at	TRUE		220462_at	TRUE
220526_s_at	TRUE		220526_s_at	TRUE
220551_at	TRUE		220551_at	TRUE
220585_at	TRUE		220585_at	TRUE
220657_at	TRUE		220657_at	TRUE
220731_s_at	TRUE		220731_s_at	TRUE
220748_s_at	TRUE		220748_s_at	TRUE
220750_s_at	TRUE		220750_s_at	TRUE
220769_s_at	TRUE		220769_s_at	TRUE
220840_s_at	TRUE		220840_s_at	TRUE
220911_s_at	TRUE		220911_s_at	TRUE
220915_s_at	TRUE		220915_s_at	TRUE
220938_s_at	TRUE		220938_s_at	TRUE
220998_s_at	TRUE		220998_s_at	TRUE
221026_s_at	TRUE		221026_s_at	TRUE
221047_s_at	TRUE		221047_s_at	TRUE
221081_s_at	TRUE		221081_s_at	TRUE
221086_s_at	TRUE		221086_s_at	TRUE
221123_x_at	TRUE		221123_x_at	TRUE
221178_at	TRUE		221178_at	TRUE
221204_s_at	TRUE		221204_s_at	TRUE
221217_s_at	TRUE		221217_s_at	TRUE
221269_s_at	TRUE		221269_s_at	TRUE
221279_at	TRUE		221279_at	TRUE
221293_s_at	TRUE		221293_s_at	TRUE
221317_x_at	TRUE		221317_x_at	TRUE
221321_s_at	TRUE		221321_s_at	TRUE
221430_s_at	TRUE		221430_s_at	TRUE
221435_x_at	TRUE		221435_x_at	TRUE
221437_s_at	TRUE		221437_s_at	TRUE
221486_at	TRUE		221486_at	TRUE
221510_s_at	TRUE		221510_s_at	TRUE
221512_at	TRUE		221512_at	TRUE
221530_s_at	TRUE		221530_s_at	TRUE
221561_at	TRUE		221561_at	TRUE
221581_s_at	TRUE		221581_s_at	TRUE
221631_at	TRUE		221631_at	TRUE
221666_s_at	TRUE		221666_s_at	TRUE
221675_s_at	TRUE		221675_s_at	TRUE
221698_s_at	TRUE		221698_s_at	TRUE
221710_x_at	TRUE		221710_x_at	TRUE
221718_s_at	TRUE		221718_s_at	TRUE
221725_at	TRUE		221725_at	TRUE
221727_at	TRUE		221727_at	TRUE
221750_at	TRUE		221750_at	TRUE
221773_at	TRUE		221773_at	TRUE
221801_x_at	TRUE		221801_x_at	TRUE
221805_at	TRUE		221805_at	TRUE
221813_at	TRUE		221813_at	TRUE
221816_s_at	TRUE		221816_s_at	TRUE
221875_x_at	TRUE		221875_x_at	TRUE
221910_at	TRUE		221910_at	TRUE
221914_at	TRUE		221914_at	TRUE
221916_at	TRUE		221916_at	TRUE
221923_s_at	TRUE		221923_s_at	TRUE
221942_s_at	TRUE		221942_s_at	TRUE
221944_at	TRUE		221944_at	TRUE
221945_at	TRUE		221945_at	TRUE
221952_x_at	TRUE		221952_x_at	TRUE
221958_s_at	TRUE		221958_s_at	TRUE
221972_s_at	TRUE		221972_s_at	TRUE
221984_s_at	TRUE		221984_s_at	TRUE
221986_s_at	TRUE		221986_s_at	TRUE
221998_s_at	TRUE		221998_s_at	TRUE
222000_at	TRUE		222000_at	TRUE
222024_s_at	TRUE		222024_s_at	TRUE
222028_at	TRUE		222028_at	TRUE
222031_at	TRUE		222031_at	TRUE
222099_s_at	TRUE		222099_s_at	TRUE
222145_at	TRUE		222145_at	TRUE
222153_at	TRUE		222153_at	TRUE
222154_s_at	TRUE		222154_s_at	TRUE
222170_at	TRUE		222170_at	TRUE
222212_s_at	TRUE		222212_s_at	TRUE
222218_s_at	TRUE		222218_s_at	TRUE
222236_s_at	TRUE		222236_s_at	TRUE
222244_s_at	TRUE		222244_s_at	TRUE
222297_x_at	TRUE		222297_x_at	TRUE
222344_at	TRUE		222344_at	TRUE
222360_at	TRUE		222360_at	TRUE
222401_s_at	TRUE		222401_s_at	TRUE
222430_s_at	TRUE		222430_s_at	TRUE
222440_s_at	TRUE		222440_s_at	TRUE
222447_at	TRUE		222447_at	TRUE
222452_s_at	TRUE		222452_s_at	TRUE
222459_at	TRUE		222459_at	TRUE
222468_at	TRUE		222468_at	TRUE
222478_at	TRUE		222478_at	TRUE
222495_at	TRUE		222495_at	TRUE
222496_s_at	TRUE		222496_s_at	TRUE
222505_at	TRUE		222505_at	TRUE
222506_at	TRUE		222506_at	TRUE
222514_at	TRUE		222514_at	TRUE
222528_s_at	TRUE		222528_s_at	TRUE
222529_at	TRUE		222529_at	TRUE
222553_x_at	TRUE		222553_x_at	TRUE
222557_at	TRUE		222557_at	TRUE
222579_at	TRUE		222579_at	TRUE
222589_at	TRUE		222589_at	TRUE
222621_at	TRUE		222621_at	TRUE
222701_s_at	TRUE		222701_s_at	TRUE
222717_at	TRUE		222717_at	TRUE
222729_at	TRUE		222729_at	TRUE
222788_s_at	TRUE		222788_s_at	TRUE
222789_at	TRUE		222789_at	TRUE
222790_s_at	TRUE		222790_s_at	TRUE
222791_at	TRUE		222791_at	TRUE
222799_at	TRUE		222799_at	TRUE
222800_at	TRUE		222800_at	TRUE
222801_s_at	TRUE		222801_s_at	TRUE
222833_at	TRUE		222833_at	TRUE
222834_s_at	TRUE		222834_s_at	TRUE
222835_at	TRUE		222835_at	TRUE
222866_s_at	TRUE		222866_s_at	TRUE
222872_x_at	TRUE		222872_x_at	TRUE
222876_s_at	TRUE		222876_s_at	TRUE
222880_at	TRUE		222880_at	TRUE
222881_at	TRUE		222881_at	TRUE
222889_at	TRUE		222889_at	TRUE
222920_s_at	TRUE		222920_s_at	TRUE
222929_at	TRUE		222929_at	TRUE
222975_s_at	TRUE		222975_s_at	TRUE
222999_s_at	TRUE		222999_s_at	TRUE
223015_at	TRUE		223015_at	TRUE
223017_at	TRUE		223017_at	TRUE
223022_s_at	TRUE		223022_s_at	TRUE
223027_at	TRUE		223027_at	TRUE
223028_s_at	TRUE		223028_s_at	TRUE
223051_at	TRUE		223051_at	TRUE
223053_x_at	TRUE		223053_x_at	TRUE
223077_at	TRUE		223077_at	TRUE
223097_at	TRUE		223097_at	TRUE
223119_s_at	TRUE		223119_s_at	TRUE
223120_at	TRUE		223120_at	TRUE
223158_s_at	TRUE		223158_s_at	TRUE
223175_s_at	TRUE		223175_s_at	TRUE
223185_s_at	TRUE		223185_s_at	TRUE
223216_x_at	TRUE		223216_x_at	TRUE
223223_at	TRUE		223223_at	TRUE
223234_at	TRUE		223234_at	TRUE
223275_at	TRUE		223275_at	TRUE
223280_x_at	TRUE		223280_x_at	TRUE
223303_at	TRUE		223303_at	TRUE
223331_s_at	TRUE		223331_s_at	TRUE
223335_at	TRUE		223335_at	TRUE
223343_at	TRUE		223343_at	TRUE
223394_at	TRUE		223394_at	TRUE
223398_at	TRUE		223398_at	TRUE
223402_at	TRUE		223402_at	TRUE
223434_at	TRUE		223434_at	TRUE
223452_s_at	TRUE		223452_s_at	TRUE
223454_at	TRUE		223454_at	TRUE
223456_s_at	TRUE		223456_s_at	TRUE
223458_at	TRUE		223458_at	TRUE
223500_at	TRUE		223500_at	TRUE
223529_at	TRUE		223529_at	TRUE
223534_s_at	TRUE		223534_s_at	TRUE
223536_at	TRUE		223536_at	TRUE
223543_at	TRUE		223543_at	TRUE
223553_s_at	TRUE		223553_s_at	TRUE
223562_at	TRUE		223562_at	TRUE
223583_at	TRUE		223583_at	TRUE
223591_at	TRUE		223591_at	TRUE
223615_at	TRUE		223615_at	TRUE
223617_x_at	TRUE		223617_x_at	TRUE
223622_s_at	TRUE		223622_s_at	TRUE
223640_at	TRUE		223640_at	TRUE
223654_s_at	TRUE		223654_s_at	TRUE
223680_at	TRUE		223680_at	TRUE
223692_at	TRUE		223692_at	TRUE
223703_at	TRUE		223703_at	TRUE
223727_at	TRUE		223727_at	TRUE
223750_s_at	TRUE		223750_s_at	TRUE
223751_x_at	TRUE		223751_x_at	TRUE
223766_at	TRUE		223766_at	TRUE
223767_at	TRUE		223767_at	TRUE
223769_x_at	TRUE		223769_x_at	TRUE
223773_s_at	TRUE		223773_s_at	TRUE
223774_at	TRUE		223774_at	TRUE
223783_s_at	TRUE		223783_s_at	TRUE
223786_at	TRUE		223786_at	TRUE
223809_at	TRUE		223809_at	TRUE
223849_s_at	TRUE		223849_s_at	TRUE
223852_s_at	TRUE		223852_s_at	TRUE
223879_s_at	TRUE		223879_s_at	TRUE
223881_at	TRUE		223881_at	TRUE
223892_s_at	TRUE		223892_s_at	TRUE
223913_s_at	TRUE		223913_s_at	TRUE
223922_x_at	TRUE		223922_x_at	TRUE
223966_at	TRUE		223966_at	TRUE
224018_s_at	TRUE		224018_s_at	TRUE
224046_s_at	TRUE		224046_s_at	TRUE
224190_x_at	TRUE		224190_x_at	TRUE
224209_s_at	TRUE		224209_s_at	TRUE
224217_s_at	TRUE		224217_s_at	TRUE
224229_s_at	TRUE		224229_s_at	TRUE
224252_s_at	TRUE		224252_s_at	TRUE
224280_s_at	TRUE		224280_s_at	TRUE
224281_s_at	TRUE		224281_s_at	TRUE
224301_x_at	TRUE		224301_x_at	TRUE
224312_x_at	TRUE		224312_x_at	TRUE
224315_at	TRUE		224315_at	TRUE
224356_x_at	TRUE		224356_x_at	TRUE
224359_s_at	TRUE		224359_s_at	TRUE
224393_s_at	TRUE		224393_s_at	TRUE
224451_x_at	TRUE		224451_x_at	TRUE
224472_x_at	TRUE		224472_x_at	TRUE
224496_s_at	TRUE		224496_s_at	TRUE
224562_at	TRUE		224562_at	TRUE
224563_at	TRUE		224563_at	TRUE
224578_at	TRUE		224578_at	TRUE
224580_at	TRUE		224580_at	TRUE
224586_x_at	TRUE		224586_x_at	TRUE
224591_at	TRUE		224591_at	TRUE
224592_x_at	TRUE		224592_x_at	TRUE
224624_at	TRUE		224624_at	TRUE
224650_at	TRUE		224650_at	TRUE
224659_at	TRUE		224659_at	TRUE
224706_at	TRUE		224706_at	TRUE
224708_at	TRUE		224708_at	TRUE
224727_at	TRUE		224727_at	TRUE
224735_at	TRUE		224735_at	TRUE
224772_at	TRUE		224772_at	TRUE
224773_at	TRUE		224773_at	TRUE
224807_at	TRUE		224807_at	TRUE
224811_at	TRUE		224811_at	TRUE
224819_at	TRUE		224819_at	TRUE
224820_at	TRUE		224820_at	TRUE
224846_at	TRUE		224846_at	TRUE
224884_at	TRUE		224884_at	TRUE
224893_at	TRUE		224893_at	TRUE
224898_at	TRUE		224898_at	TRUE
224901_at	TRUE		224901_at	TRUE
224906_at	TRUE		224906_at	TRUE
224912_at	TRUE		224912_at	TRUE
224916_at	TRUE		224916_at	TRUE
224921_at	TRUE		224921_at	TRUE
224923_at	TRUE		224923_at	TRUE
224929_at	TRUE		224929_at	TRUE
224941_at	TRUE		224941_at	TRUE
224954_at	TRUE		224954_at	TRUE
224970_at	TRUE		224970_at	TRUE
224975_at	TRUE		224975_at	TRUE
224985_at	TRUE		224985_at	TRUE
224989_at	TRUE		224989_at	TRUE
225000_at	TRUE		225000_at	TRUE
225005_at	TRUE		225005_at	TRUE
225011_at	TRUE		225011_at	TRUE
225023_at	TRUE		225023_at	TRUE
225043_at	TRUE		225043_at	TRUE
225051_at	TRUE		225051_at	TRUE
225056_at	TRUE		225056_at	TRUE
225059_at	TRUE		225059_at	TRUE
225111_s_at	TRUE		225111_s_at	TRUE
225123_at	TRUE		225123_at	TRUE
225130_at	TRUE		225130_at	TRUE
225136_at	TRUE		225136_at	TRUE
225180_at	TRUE		225180_at	TRUE
225208_s_at	TRUE		225208_s_at	TRUE
225209_s_at	TRUE		225209_s_at	TRUE
225217_s_at	TRUE		225217_s_at	TRUE
225220_at	TRUE		225220_at	TRUE
225225_at	TRUE		225225_at	TRUE
225228_at	TRUE		225228_at	TRUE
225230_at	TRUE		225230_at	TRUE
225245_x_at	TRUE		225245_x_at	TRUE
225255_at	TRUE		225255_at	TRUE
225257_at	TRUE		225257_at	TRUE
225265_at	TRUE		225265_at	TRUE
225269_s_at	TRUE		225269_s_at	TRUE
225279_s_at	TRUE		225279_s_at	TRUE
225288_at	TRUE		225288_at	TRUE
225292_at	TRUE		225292_at	TRUE
225293_at	TRUE		225293_at	TRUE
225308_s_at	TRUE		225308_s_at	TRUE
225323_at	TRUE		225323_at	TRUE
225327_at	TRUE		225327_at	TRUE
225328_at	TRUE		225328_at	TRUE
225332_at	TRUE		225332_at	TRUE
225345_s_at	TRUE		225345_s_at	TRUE
225353_s_at	TRUE		225353_s_at	TRUE
225356_at	TRUE		225356_at	TRUE
225373_at	TRUE		225373_at	TRUE
225384_at	TRUE		225384_at	TRUE
225401_at	TRUE		225401_at	TRUE
225414_at	TRUE		225414_at	TRUE
225475_at	TRUE		225475_at	TRUE
225502_at	TRUE		225502_at	TRUE
225520_at	TRUE		225520_at	TRUE
225577_at	TRUE		225577_at	TRUE
225578_at	TRUE		225578_at	TRUE
225579_at	TRUE		225579_at	TRUE
225593_at	TRUE		225593_at	TRUE
225605_at	TRUE		225605_at	TRUE
225612_s_at	TRUE		225612_s_at	TRUE
225618_at	TRUE		225618_at	TRUE
225627_s_at	TRUE		225627_s_at	TRUE
225646_at	TRUE		225646_at	TRUE
225698_at	TRUE		225698_at	TRUE
225700_at	TRUE		225700_at	TRUE
225755_at	TRUE		225755_at	TRUE
225763_at	TRUE		225763_at	TRUE
225777_at	TRUE		225777_at	TRUE
225782_at	TRUE		225782_at	TRUE
225784_s_at	TRUE		225784_s_at	TRUE
225790_at	TRUE		225790_at	TRUE
225803_at	TRUE		225803_at	TRUE
225806_at	TRUE		225806_at	TRUE
225807_at	TRUE		225807_at	TRUE
225829_at	TRUE		225829_at	TRUE
225840_at	TRUE		225840_at	TRUE
225869_s_at	TRUE		225869_s_at	TRUE
225878_at	TRUE		225878_at	TRUE
225890_at	TRUE		225890_at	TRUE
225897_at	TRUE		225897_at	TRUE
225900_at	TRUE		225900_at	TRUE
225992_at	TRUE		225992_at	TRUE
226000_at	TRUE		226000_at	TRUE
226017_at	TRUE		226017_at	TRUE
226019_at	TRUE		226019_at	TRUE
226020_s_at	TRUE		226020_s_at	TRUE
226066_at	TRUE		226066_at	TRUE
226068_at	TRUE		226068_at	TRUE
226086_at	TRUE		226086_at	TRUE
226088_at	TRUE		226088_at	TRUE
226093_at	TRUE		226093_at	TRUE
226096_at	TRUE		226096_at	TRUE
226113_at	TRUE		226113_at	TRUE
226114_at	TRUE		226114_at	TRUE
226116_at	TRUE		226116_at	TRUE
226133_s_at	TRUE		226133_s_at	TRUE
226160_at	TRUE		226160_at	TRUE
226170_at	TRUE		226170_at	TRUE
226191_at	TRUE		226191_at	TRUE
226192_at	TRUE		226192_at	TRUE
226197_at	TRUE		226197_at	TRUE
226198_at	TRUE		226198_at	TRUE
226217_at	TRUE		226217_at	TRUE
226219_at	TRUE		226219_at	TRUE
226239_at	TRUE		226239_at	TRUE
226261_at	TRUE		226261_at	TRUE
226269_at	TRUE		226269_at	TRUE
226271_at	TRUE		226271_at	TRUE
226296_s_at	TRUE		226296_s_at	TRUE
226303_at	TRUE		226303_at	TRUE
226333_at	TRUE		226333_at	TRUE
226343_at	TRUE		226343_at	TRUE
226350_at	TRUE		226350_at	TRUE
226373_at	TRUE		226373_at	TRUE
226375_at	TRUE		226375_at	TRUE
226377_at	TRUE		226377_at	TRUE
226390_at	TRUE		226390_at	TRUE
226397_s_at	TRUE		226397_s_at	TRUE
226430_at	TRUE		226430_at	TRUE
226459_at	TRUE		226459_at	TRUE
226474_at	TRUE		226474_at	TRUE
226494_at	TRUE		226494_at	TRUE
226497_s_at	TRUE		226497_s_at	TRUE
226498_at	TRUE		226498_at	TRUE
226532_at	TRUE		226532_at	TRUE
226573_at	TRUE		226573_at	TRUE
226582_at	TRUE		226582_at	TRUE
226590_at	TRUE		226590_at	TRUE
226592_at	TRUE		226592_at	TRUE
226599_at	TRUE		226599_at	TRUE
226601_at	TRUE		226601_at	TRUE
226612_at	TRUE		226612_at	TRUE
226618_at	TRUE		226618_at	TRUE
226627_at	TRUE		226627_at	TRUE
226640_at	TRUE		226640_at	TRUE
226653_at	TRUE		226653_at	TRUE
226659_at	TRUE		226659_at	TRUE
226723_at	TRUE		226723_at	TRUE
226725_at	TRUE		226725_at	TRUE
226761_at	TRUE		226761_at	TRUE
226796_at	TRUE		226796_at	TRUE
226800_at	TRUE		226800_at	TRUE
226802_s_at	TRUE		226802_s_at	TRUE
226806_s_at	TRUE		226806_s_at	TRUE
226811_at	TRUE		226811_at	TRUE
226818_at	TRUE		226818_at	TRUE
226820_at	TRUE		226820_at	TRUE
226823_at	TRUE		226823_at	TRUE
226841_at	TRUE		226841_at	TRUE
226864_at	TRUE		226864_at	TRUE
226865_at	TRUE		226865_at	TRUE
226878_at	TRUE		226878_at	TRUE
226881_at	TRUE		226881_at	TRUE
226895_at	TRUE		226895_at	TRUE
226899_at	TRUE		226899_at	TRUE
226907_at	TRUE		226907_at	TRUE
226909_at	TRUE		226909_at	TRUE
[truncated: 894 more rows]
