# Supplementary material for: Non-Gaussian Distributions Affect Identification of Expression Patterns, Functional Annotation, and Prospective Classification in Human Cancer Genomes
Source: PLoS One. 2012 Oct 31;7(10):e46935. doi: 10.1371/journal.pone.0046935 (PMC3485292; doi:10.1371/journal.pone.0046935)
Supplement: Table S7 — Functional Category Enrichment Analysis (SAM). Functional category (GO and KEGG) enrichment analysis for the list of genes differentially-expressed between low-grade glioma Class 1 and Class 2, as identified by the Significance Analysis for Microarrays (SAM) algorithm. Only categories with a Bonferroni-corrected p-value<0.01 are included. The GO or KEGG term is given in the left column, and the second column indicates whether each gene is present in the lists from both the parent (untransformed) and transformed (Box-Cox) distributions. Descriptive statistics are given at the bottom of the list. (XLS) [file pone.0046935.s014.xls]

## Sheet: Table S7
DAVID Functional Category Enrichment Analysis - Genes identified by SAM (Benjamini-Hochberg corrected, FDR=0.05)
Parent		Transformed
GO / KEGG Term	In Both?	GO / KEGG Term	In Both?
GO:0001775~cell activation	TRUE	GO:0001775~cell activation	TRUE		TRUE
GO:0001817~regulation of cytokine production	TRUE	GO:0001817~regulation of cytokine production	TRUE		TRUE
GO:0002250~adaptive immune response	TRUE	GO:0002250~adaptive immune response	TRUE		TRUE
GO:0002252~immune effector process	TRUE	GO:0002252~immune effector process	TRUE		TRUE
GO:0002253~activation of immune response	TRUE	GO:0002253~activation of immune response	TRUE		TRUE
GO:0002443~leukocyte mediated immunity	TRUE	GO:0002443~leukocyte mediated immunity	TRUE		TRUE
GO:0002449~lymphocyte mediated immunity	TRUE	GO:0002449~lymphocyte mediated immunity	TRUE		TRUE
GO:0002460~adaptive immune response based on somatic recombination of immune receptors built from immunoglobulin superfamily domains	TRUE	GO:0002460~adaptive immune response based on somatic recombination of immune receptors built from immunoglobulin superfamily domains	TRUE		TRUE
GO:0002684~positive regulation of immune system process	TRUE	GO:0002684~positive regulation of immune system process	TRUE		TRUE
GO:0005886~plasma membrane	TRUE	GO:0005886~plasma membrane	TRUE		TRUE
GO:0005887~integral to plasma membrane	TRUE	GO:0005887~integral to plasma membrane	TRUE		TRUE
GO:0006952~defense response	TRUE	GO:0006952~defense response	TRUE		TRUE
GO:0006954~inflammatory response	TRUE	GO:0006954~inflammatory response	TRUE		TRUE
GO:0006955~immune response	TRUE	GO:0006955~immune response	TRUE		TRUE
GO:0016064~immunoglobulin mediated immune response	TRUE	GO:0016064~immunoglobulin mediated immune response	TRUE		TRUE
GO:0019724~B cell mediated immunity	TRUE	GO:0019724~B cell mediated immunity	TRUE		TRUE
GO:0031226~intrinsic to plasma membrane	TRUE	GO:0031226~intrinsic to plasma membrane	TRUE		TRUE
GO:0045087~innate immune response	TRUE	GO:0045087~innate immune response	TRUE		TRUE
GO:0045321~leukocyte activation	TRUE	GO:0045321~leukocyte activation	TRUE		TRUE
GO:0046649~lymphocyte activation	TRUE	GO:0046649~lymphocyte activation	TRUE		TRUE
GO:0048584~positive regulation of response to stimulus	TRUE	GO:0048584~positive regulation of response to stimulus	TRUE		TRUE
GO:0050778~positive regulation of immune response	TRUE	GO:0050778~positive regulation of immune response	TRUE		TRUE
immune response	TRUE	immune response	TRUE		#REF!
membrane	TRUE	membrane	TRUE		#REF!
phosphoprotein	TRUE	phosphoprotein	TRUE		#REF!
topological domain:Cytoplasmic	TRUE	topological domain:Cytoplasmic	TRUE		TRUE
transmembrane	TRUE	transmembrane	TRUE		TRUE
transmembrane protein	TRUE	transmembrane protein	TRUE		TRUE
GO:0002504~antigen processing and presentation of peptide or polysaccharide antigen via MHC class II	FALSE	GO:0001819~positive regulation of cytokine production	FALSE
GO:0007242~intracellular signaling cascade	FALSE	GO:0006959~humoral immune response	FALSE
GO:0030097~hemopoiesis	FALSE	GO:0009611~response to wounding	FALSE
GO:0042611~MHC protein complex	FALSE	GO:0019955~cytokine binding	FALSE
GO:0043235~receptor complex	FALSE	GO:0042110~T cell activation	FALSE
GO:0044459~plasma membrane part	FALSE	innate immunity	FALSE
GO:0045621~positive regulation of lymphocyte differentiation	FALSE	transmembrane region	FALSE
GO:0050867~positive regulation of cell activation	FALSE
GO:0051251~positive regulation of lymphocyte activation	FALSE
domain:Ig-like C1-type	FALSE
heterodimer	FALSE
Both	28
Parent Only	11
Transformed Only	7
Total	46
% in Parent	0.239
% in Transformed	0.152
% in Only One	0.391
% in Both	0.609
