# Supplementary material for: Non-Gaussian Distributions Affect Identification of Expression Patterns, Functional Annotation, and Prospective Classification in Human Cancer Genomes
Source: PLoS One. 2012 Oct 31;7(10):e46935. doi: 10.1371/journal.pone.0046935 (PMC3485292; doi:10.1371/journal.pone.0046935)
Supplement: Table S8 — Functional Category Enrichment Analysis (KW). Functional category (GO and KEGG) enrichment analysis for the list of genes differentially-expressed between low-grade glioma Class 1 and Class 2, as identified by the Kruskal-Wallis test. Only categories with a Bonferroni-corrected p-value<0.01 are included. The GO or KEGG term is given in the left column, and the second column indicates whether each gene is present in the lists from both the parent (untransformed) and transformed (Box-Cox) distributions. Descriptive statistics are given at the bottom of the list. (XLS) [file pone.0046935.s015.xls]

## Sheet: Table S8
DAVID Functional Category Enrichment Analysis - Genes identified by Kruskal-Wallis (Benjamini-Hochberg corrected, FDR=0.05)
Parent		Transformed
GO / KEGG Term	In Both?	GO / KEGG Term	In Both?
alternative splicing	TRUE	alternative splicing	TRUE
cytoplasm	TRUE	cytoplasm	TRUE
domain:Ig-like C1-type	TRUE	domain:Ig-like C1-type	TRUE
GO:0001775~cell activation	TRUE	GO:0001775~cell activation	TRUE
GO:0002250~adaptive immune response	TRUE	GO:0002250~adaptive immune response	TRUE
GO:0002252~immune effector process	TRUE	GO:0002252~immune effector process	TRUE
GO:0002443~leukocyte mediated immunity	TRUE	GO:0002443~leukocyte mediated immunity	TRUE
GO:0002460~adaptive immune response based on somatic recombination of immune receptors built from immunoglobulin superfamily domains	TRUE	GO:0002460~adaptive immune response based on somatic recombination of immune receptors built from immunoglobulin superfamily domains	TRUE
GO:0002504~antigen processing and presentation of peptide or polysaccharide antigen via MHC class II	TRUE	GO:0002504~antigen processing and presentation of peptide or polysaccharide antigen via MHC class II	TRUE
GO:0002521~leukocyte differentiation	TRUE	GO:0002521~leukocyte differentiation	TRUE
GO:0002684~positive regulation of immune system process	TRUE	GO:0002684~positive regulation of immune system process	TRUE
GO:0006952~defense response	TRUE	GO:0006952~defense response	TRUE
GO:0006954~inflammatory response	TRUE	GO:0006954~inflammatory response	TRUE
GO:0006955~immune response	TRUE	GO:0006955~immune response	TRUE
GO:0006959~humoral immune response	TRUE	GO:0006959~humoral immune response	TRUE
GO:0007242~intracellular signaling cascade	TRUE	GO:0007242~intracellular signaling cascade	TRUE
GO:0009611~response to wounding	TRUE	GO:0009611~response to wounding	TRUE
GO:0019882~antigen processing and presentation	TRUE	GO:0019882~antigen processing and presentation	TRUE
GO:0019955~cytokine binding	TRUE	GO:0019955~cytokine binding	TRUE
GO:0030097~hemopoiesis	TRUE	GO:0030097~hemopoiesis	TRUE
GO:0032395~MHC class II receptor activity	TRUE	GO:0032395~MHC class II receptor activity	TRUE
GO:0042110~T cell activation	TRUE	GO:0042110~T cell activation	TRUE
GO:0042611~MHC protein complex	TRUE	GO:0042611~MHC protein complex	TRUE
GO:0043235~receptor complex	TRUE	GO:0043235~receptor complex	TRUE
GO:0044459~plasma membrane part	TRUE	GO:0044459~plasma membrane part	TRUE
GO:0045321~leukocyte activation	TRUE	GO:0045321~leukocyte activation	TRUE
GO:0045582~positive regulation of T cell differentiation	TRUE	GO:0045582~positive regulation of T cell differentiation	TRUE
GO:0045621~positive regulation of lymphocyte differentiation	TRUE	GO:0045621~positive regulation of lymphocyte differentiation	TRUE
GO:0046649~lymphocyte activation	TRUE	GO:0046649~lymphocyte activation	TRUE
GO:0046983~protein dimerization activity	TRUE	GO:0046983~protein dimerization activity	TRUE
GO:0048002~antigen processing and presentation of peptide antigen	TRUE	GO:0048002~antigen processing and presentation of peptide antigen	TRUE
GO:0048534~hemopoietic or lymphoid organ development	TRUE	GO:0048534~hemopoietic or lymphoid organ development	TRUE
GO:0048584~positive regulation of response to stimulus	TRUE	GO:0048584~positive regulation of response to stimulus	TRUE
GO:0050778~positive regulation of immune response	TRUE	GO:0050778~positive regulation of immune response	TRUE
GO:0050865~regulation of cell activation	TRUE	GO:0050865~regulation of cell activation	TRUE
heterodimer	TRUE	heterodimer	TRUE
immune response	TRUE	immune response	TRUE
IPR003597:Immunoglobulin C1-set	TRUE	IPR003597:Immunoglobulin C1-set	TRUE
membrane	TRUE	membrane	TRUE
mhc ii	TRUE	mhc ii	TRUE
mutagenesis site	TRUE	mutagenesis site	TRUE
phosphoprotein	TRUE	phosphoprotein	TRUE
region of interest:Alpha-1	TRUE	region of interest:Alpha-1	TRUE
region of interest:Alpha-2	TRUE	region of interest:Alpha-2	TRUE
region of interest:Connecting peptide	TRUE	region of interest:Connecting peptide	TRUE
SM00407:IGc1	TRUE	SM00407:IGc1	TRUE
splice variant	TRUE	splice variant	TRUE
transmembrane	TRUE	transmembrane	TRUE
transmembrane protein	TRUE	transmembrane protein	TRUE
Both	49
Parent Only	0
Transformed Only	0
Total	49
% in Parent	0
% in Transformed	0
% in Only One	0
% in Both	1
