# Supplementary material for: Non-Gaussian Distributions Affect Identification of Expression Patterns, Functional Annotation, and Prospective Classification in Human Cancer Genomes
Source: PLoS One. 2012 Oct 31;7(10):e46935. doi: 10.1371/journal.pone.0046935 (PMC3485292; doi:10.1371/journal.pone.0046935)
Supplement: Table S9 — Datasets. These are the cancer gene expression datasets used in this analysis. GEO indicated data take from the Gene Expression Omnibus. (XLS) [file pone.0046935.s016.xls]

## Sheet: Table 1
Source Platform	Normal	Tumor
	U133A Plus 2.0	U133A Plus 2.0
Brain	GEO GSM176049	GEO GSE4290
Breast	GEO GSM175792	GEO GSE21653
Colon	GEO GSM175905	GEO GSE14333
Gastric	GEO GSM175943	GEO GSE15460
Ovarian	GEO GSM176131	GEO GSE9899
GEO indicates data is taken from the Gene Expression Omnibus
